# Supplementary material for: (4-Chloro-2-{[(pyridin-2-ylmeth­yl)imino]­meth­yl}phenolato)iodido(methanol)zinc(II)
Source: Acta Crystallogr Sect E Struct Rep Online. 2011 Feb 9;67(Pt 3):m313. doi: 10.1107/S160053681100417X (PMC3052144; doi:10.1107/S160053681100417X)
Supplement: Supplementary file 2 [file e-67-0m313-Isup2.hkl]

# 
# h,k,l, Fc-squared, Fo-squared, sigma(Fo-squared) and status flag 
# 
data_I
_shelx_title ' 1 in P2(1)/c' 
_shelx_refln_list_code          4 
_shelx_F_calc_maximum      320.08 
_exptl_crystal_F_000       912.00 
_reflns_d_resolution_high  0.7828 
 
loop_ 
 _symmetry_equiv_pos_as_xyz 
 'x, y, z' 
 '-x, y+1/2, -z+1/2' 
 '-x, -y, -z' 
 'x, -y-1/2, z-1/2' 
 
_cell_length_a     7.0769 
_cell_length_b    12.7212 
_cell_length_c    18.2247 
_cell_angle_alpha  90.000 
_cell_angle_beta   98.994 
_cell_angle_gamma  90.000 
 
_shelx_F_squared_multiplier     1.000 
 
loop_ 
 _refln_index_h 
 _refln_index_k 
 _refln_index_l 
 _refln_F_squared_calc 
 _refln_F_squared_meas 
 _refln_F_squared_sigma 
 _refln_observed_status 
   1   0   0    19987.56    20181.96    330.76 o 
   2   0   0    93908.95    86638.66   1719.23 o 
   3   0   0     6696.85     6254.34     87.07 o 
   4   0   0     3663.30     3769.34     99.48 o 
   5   0   0    11459.06    10909.53    228.88 o 
   6   0   0      236.71      204.15     33.34 o 
   8   0   0     2240.66     2219.14    122.51 o 
   1   1   0     1983.63     2237.09     26.02 o 
   2   1   0     4348.67     4714.62     51.60 o 
   3   1   0        2.31        2.04      3.45 o 
   4   1   0      142.13      137.79     11.26 o 
   5   1   0      101.01      107.61     16.38 o 
   6   1   0      237.21      265.92     41.26 o 
   7   1   0        0.09        4.75     13.86 o 
   8   1   0       49.58       82.81     33.24 o 
   0   2   0    56453.19    47137.16    984.02 o 
   1   2   0     1263.41     1285.42     19.10 o 
   2   2   0     1360.44     1436.64     20.36 o 
   3   2   0    14940.37    14860.35    130.25 o 
   4   2   0      950.17      953.24     20.30 o 
   5   2   0     8089.17     8128.26     91.59 o 
   6   2   0      246.65      242.08     21.06 o 
   7   2   0       90.64      104.43     22.53 o 
   8   2   0     1518.13     1382.11     96.70 o 
   1   3   0    10160.94    10360.52     90.27 o 
   2   3   0     3170.35     3293.84     37.70 o 
   3   3   0     6689.39     6860.51     69.81 o 
   4   3   0     6158.18     6351.93     88.96 o 
   5   3   0     1502.01     1538.25     33.60 o 
   6   3   0     2542.17     2630.54     77.37 o 
   7   3   0       48.10        0.06     26.50 o 
   8   3   0      941.62      901.46     84.08 o 
   0   4   0     4873.54     4841.35     56.73 o 
   1   4   0     2922.18     2931.37     34.38 o 
   2   4   0     1769.27     1824.27     26.70 o 
   3   4   0     3066.86     3019.92     39.77 o 
   4   4   0        3.17        4.52      5.25 o 
   5   4   0     1889.93     1917.76     43.28 o 
   6   4   0      447.05      475.77     36.43 o 
   7   4   0      298.62      303.99     34.47 o 
   8   4   0      584.40      634.13     49.61 o 
   1   5   0    10333.64    10277.82     94.64 o 
   2   5   0     1232.07     1138.53     21.47 o 
   3   5   0     3186.28     3184.70     42.44 o 
   4   5   0     2539.54     2406.09     37.98 o 
   5   5   0       12.28        7.28     11.59 o 
   6   5   0     2386.25     2338.52    110.48 o 
   7   5   0      244.27      197.97     30.15 o 
   8   5   0      657.72      680.12     52.21 o 
   0   6   0     9027.58    10170.70    136.23 o 
   1   6   0     3631.30     3378.50     42.38 o 
   2   6   0    23535.29    24054.24    205.01 o 
   3   6   0      231.20      312.48     16.95 o 
   4   6   0      912.31      962.43     36.81 o 
   5   6   0       57.58       48.25     15.41 o 
   6   6   0      585.01      634.84     62.23 o 
   7   6   0     1809.96     1902.45    156.53 o 
   8   6   0       55.65       77.83     25.38 o 
   1   7   0     4087.33     3837.62     48.57 o 
   2   7   0     1912.94     1905.73     32.09 o 
   3   7   0     2248.85     2288.89     37.40 o 
   4   7   0     1452.63     1536.43     37.87 o 
   5   7   0        9.10       18.56     12.61 o 
   6   7   0     1021.43     1036.98     47.62 o 
   7   7   0      191.89      205.20     31.90 o 
   8   7   0      273.57      198.36     35.38 o 
   0   8   0      406.15      380.67     29.38 o 
   1   8   0     8625.42     8621.62     90.54 o 
   2   8   0    14394.27    14102.92    134.50 o 
   3   8   0     1565.52     1614.43     31.93 o 
   4   8   0     1458.68     1436.57     50.16 o 
   5   8   0     1014.00      986.19     45.11 o 
   6   8   0      345.26      370.70     33.20 o 
   7   8   0     1833.81     1896.78    108.72 o 
   1   9   0       63.41       68.28      9.72 o 
   2   9   0       21.85       14.56      8.19 o 
   3   9   0       19.46       30.85      7.93 o 
   4   9   0       22.65       32.53     14.13 o 
   5   9   0       10.36       14.67     12.82 o 
   6   9   0       11.36       -0.34     16.23 o 
   7   9   0      196.20      230.06     48.79 o 
   0  10   0      160.83      200.63     30.11 o 
   1  10   0     6557.37     6611.22    101.51 o 
   2  10   0     7079.54     7141.51     85.17 o 
   3  10   0     3061.32     3138.69     60.76 o 
   4  10   0      983.77      940.66     43.63 o 
   5  10   0      993.43     1016.50    147.69 o 
   6  10   0      268.83      284.56     32.56 o 
   7  10   0     1059.48     1251.49     90.73 o 
   1  11   0      336.37      317.29     21.07 o 
   2  11   0       45.67       17.84     10.44 o 
   3  11   0      568.08      561.58     29.61 o 
   4  11   0        9.01       15.66     23.47 o 
   5  11   0      124.23      178.86     49.81 o 
   6  11   0      106.54      109.91     30.70 o 
   0  12   0      205.59      154.48     31.29 o 
   1  12   0     1159.32     1230.24     49.28 o 
   2  12   0     1862.16     1872.18     41.17 o 
   3  12   0      131.93      132.46     17.93 o 
   4  12   0        1.45        5.70     15.54 o 
   5  12   0       92.52       66.09     20.04 o 
   6  12   0      337.39      335.10     36.62 o 
   1  13   0      496.18      519.86     36.96 o 
   2  13   0        8.55        2.30     10.78 o 
   3  13   0      112.17      107.77     22.42 o 
   4  13   0      211.98      235.42     39.50 o 
   5  13   0       65.74       57.70     21.60 o 
   0  14   0     1150.14     1060.44     72.16 o 
   1  14   0      359.12      359.73     33.90 o 
   2  14   0       13.69        5.60     15.76 o 
   3  14   0      154.90      169.93     40.38 o 
   4  14   0      139.20      101.26     25.75 o 
   1  15   0      289.73      308.99     36.42 o 
   2  15   0        6.93       26.84     20.09 o 
   3  15   0      110.20       77.83     38.33 o 
   0  16   0     1377.44     1378.10     88.58 o 
   1  16   0       84.89       55.23     46.15 o 
  -8   1   1        1.89       15.68     18.78 o 
  -7   1   1       16.70       13.69     19.16 o 
  -6   1   1     9895.64     9828.54    142.02 o 
  -5   1   1     3862.02     3696.43     58.07 o 
  -4   1   1     4198.84     4305.14     50.48 o 
  -3   1   1     7611.62     7756.45     83.92 o 
  -2   1   1    23599.12    24149.98    214.51 o 
  -1   1   1    16765.70    17216.30    220.85 o 
   0   1   1    20308.78    18996.47    353.79 o 
   1   1   1      655.51      685.78     35.69 o 
   2   1   1    47958.30    47872.17    441.52 o 
   3   1   1    28438.05    27973.28    231.70 o 
   4   1   1     4530.33     4855.39     53.46 o 
   5   1   1     1260.79     1194.15     84.28 o 
   6   1   1     4525.62     4398.62     93.96 o 
   7   1   1        1.20      -12.81     18.58 o 
   8   1   1     2446.21     2427.88    129.65 o 
  -8   2   1      402.49      401.55     60.91 o 
  -7   2   1      376.28      387.71     34.63 o 
  -6   2   1      534.23      511.07     44.88 o 
  -5   2   1     3634.66     3733.16     53.61 o 
  -4   2   1      571.37      627.59     16.86 o 
  -3   2   1     4821.88     4806.76     52.16 o 
  -2   2   1     3024.62     3355.07     36.50 o 
  -1   2   1     3294.75     3540.52     34.74 o 
   0   2   1    13724.90    13788.74    130.23 o 
   1   2   1      157.90      180.17      9.62 o 
   2   2   1    23077.30    23966.04    222.37 o 
   3   2   1      311.54      317.01     11.52 o 
   4   2   1    12342.75    12944.46    119.06 o 
   5   2   1      415.68      437.09     20.44 o 
   6   2   1     1253.76     1233.82     45.94 o 
   7   2   1      870.14      872.72     47.27 o 
   8   2   1       20.31       10.56     25.81 o 
  -8   3   1       12.60        6.84     23.37 o 
  -7   3   1       95.29       82.79     20.96 o 
  -6   3   1     4548.38     4649.96    106.15 o 
  -5   3   1     5168.20     5286.38     77.16 o 
  -4   3   1      280.86      303.48     21.39 o 
  -3   3   1     3100.83     3086.11     38.77 o 
  -2   3   1     4436.70     4568.27     47.49 o 
  -1   3   1    15751.60    15492.17    129.15 o 
   0   3   1     4430.45     4567.46     44.48 o 
   1   3   1      788.23      852.37     14.70 o 
   2   3   1     7216.06     7076.78     67.90 o 
   3   3   1    14615.62    14644.47    130.19 o 
   4   3   1      420.07      451.90     19.58 o 
   5   3   1       22.95       12.05      7.77 o 
   6   3   1      466.10      516.50     43.78 o 
   7   3   1      140.73      120.70     25.04 o 
   8   3   1      842.30      826.97    100.56 o 
  -8   4   1      659.82      749.52     77.92 o 
  -7   4   1      415.16      414.08     37.73 o 
  -6   4   1      799.60      778.29     44.98 o 
  -5   4   1     4388.75     4427.52     91.50 o 
  -4   4   1      597.69      599.25     17.85 o 
  -3   4   1    11109.45    10955.01    103.57 o 
  -2   4   1      734.78      756.31     15.99 o 
  -1   4   1    14064.11    14019.00    120.50 o 
   0   4   1    15230.10    15045.68    147.74 o 
   1   4   1     3820.07     3913.33     59.72 o 
   2   4   1    29573.56    29233.17    239.43 o 
   3   4   1      141.09      156.26      8.79 o 
   4   4   1    13086.54    13497.50    152.62 o 
   5   4   1     2328.08     2404.97     49.62 o 
   6   4   1     1766.21     1814.68     66.22 o 
   7   4   1     1686.92     1846.20     72.11 o 
   8   4   1       11.66      -11.30     17.31 o 
  -8   5   1       59.40       76.02     37.98 o 
  -7   5   1      173.70      172.65     28.15 o 
  -6   5   1      722.45      655.26     37.10 o 
  -5   5   1     2947.01     2845.10     71.94 o 
  -4   5   1     1827.58     1912.36     33.27 o 
  -3   5   1       46.01       50.60      6.78 o 
  -2   5   1       13.73       25.75     10.40 o 
  -1   5   1       92.38       85.73      6.54 o 
   0   5   1     1978.68     1981.50     30.75 o 
   1   5   1     3437.49     3237.22     39.16 o 
   2   5   1     1373.60     1235.85     22.69 o 
   3   5   1     2043.28     2026.27     32.04 o 
   4   5   1     3498.20     3578.10     59.83 o 
   5   5   1     1021.24     1046.63     32.99 o 
   6   5   1       84.34       67.98     44.10 o 
   7   5   1      454.52      438.44     41.04 o 
   8   5   1       93.29       61.65     25.86 o 
  -8   6   1      862.58      999.94     63.41 o 
  -7   6   1      101.02       84.54     23.01 o 
  -6   6   1     1129.32     1165.69     49.06 o 
  -5   6   1     1475.13     1477.40    133.75 o 
  -4   6   1      308.21      340.19     15.64 o 
  -3   6   1     9289.38     9302.13    100.78 o 
  -2   6   1       52.05       61.23      7.12 o 
  -1   6   1    11527.66    11406.08    106.55 o 
   0   6   1     3896.84     3788.12     53.52 o 
   1   6   1     4850.04     4973.33     55.74 o 
   2   6   1     9385.57     9372.54     92.39 o 
   3   6   1       28.51       40.11      8.78 o 
   4   6   1     2689.11     2672.51     51.47 o 
   5   6   1     3097.46     3301.78     79.30 o 
   6   6   1      460.99      428.73     53.19 o 
   7   6   1     1146.72     1172.19    105.55 o 
   8   6   1       30.46       49.41     24.80 o 
  -8   7   1      786.69      775.14     55.15 o 
  -7   7   1     1131.53     1322.37     90.24 o 
  -6   7   1      202.81      214.19     26.80 o 
  -5   7   1     1513.10     1415.27     51.85 o 
  -4   7   1    11293.35    11237.38    135.72 o 
  -3   7   1      114.63      122.84      9.97 o 
  -2   7   1     4457.02     4514.93     89.50 o 
  -1   7   1      395.00      314.29     16.77 o 
   0   7   1     1878.99     1901.14     36.70 o 
   1   7   1    12686.40    12011.31    134.19 o 
   2   7   1     1378.25     1325.48     26.35 o 
   3   7   1      339.95      388.58     15.69 o 
   4   7   1     4851.26     5102.29     89.91 o 
   5   7   1     1356.01     1414.58     51.45 o 
   6   7   1     1103.04     1182.85     79.39 o 
   7   7   1      502.81      427.39     42.53 o 
  -7   8   1        3.68      -15.45     24.05 o 
  -6   8   1       23.77       28.37     17.14 o 
  -5   8   1      341.31      410.00     32.01 o 
  -4   8   1       12.99       20.69      9.04 o 
  -3   8   1     1033.95     1000.05     24.79 o 
  -2   8   1      155.89      156.73     11.27 o 
  -1   8   1     1414.06     1483.03     35.18 o 
   0   8   1      850.96      765.46     24.28 o 
   1   8   1      390.60      408.60     21.69 o 
   2   8   1      598.91      578.20     18.63 o 
   3   8   1      193.85      192.73     12.88 o 
   4   8   1       34.85       33.60     11.12 o 
   5   8   1     1138.50     1090.98     46.49 o 
   6   8   1        1.75        8.41     20.63 o 
   7   8   1      460.87      428.51     42.74 o 
  -7   9   1     1692.64     1909.20    109.80 o 
  -6   9   1      221.53      171.63     30.06 o 
  -5   9   1      183.40      185.35     26.30 o 
  -4   9   1     8339.02     8538.31    147.95 o 
  -3   9   1        3.67       11.46      8.18 o 
  -2   9   1     2066.53     2033.65     37.01 o 
  -1   9   1     2724.94     2801.92     44.48 o 
   0   9   1     1289.14     1375.67     43.24 o 
   1   9   1    20549.38    20580.69    187.16 o 
   2   9   1     1634.56     1648.97     33.08 o 
   3   9   1      147.77      198.77     13.83 o 
   4   9   1     2511.96     2542.77     69.38 o 
   5   9   1      711.13      695.53    114.34 o 
   6   9   1     1113.84     1145.37     53.16 o 
   7   9   1      101.81      133.36     40.18 o 
  -7  10   1       57.74       64.14     33.73 o 
  -6  10   1        5.61       -8.03     15.95 o 
  -5  10   1       10.93       -3.51     20.58 o 
  -4  10   1       71.54       52.38     23.81 o 
  -3  10   1      358.68      346.08     25.89 o 
  -2  10   1       47.14       59.86     13.98 o 
  -1  10   1      369.80      379.92     21.70 o 
   0  10   1        9.65        5.98     10.95 o 
   1  10   1      587.35      548.96     21.55 o 
   2  10   1      122.32      119.18     12.51 o 
   3  10   1      164.66      171.51     14.21 o 
   4  10   1      170.33      239.43     27.52 o 
   5  10   1        5.88       28.53     15.56 o 
   6  10   1      200.86      203.85     59.20 o 
  -6  11   1        0.94       33.11     19.15 o 
  -5  11   1       37.98       21.27     15.90 o 
  -4  11   1     2435.20     2659.58     76.05 o 
  -3  11   1       66.19       74.78     14.36 o 
  -2  11   1      470.81      567.27     22.65 o 
  -1  11   1      710.12      723.20     54.36 o 
   0  11   1      358.86      350.66     27.73 o 
   1  11   1     6880.90     6836.13     98.75 o 
   2  11   1      406.14      467.72     20.75 o 
   3  11   1       82.09       95.93     14.61 o 
   4  11   1     1305.22     1346.85     52.61 o 
   5  11   1      385.55      403.70     34.50 o 
   6  11   1      308.64      343.04     35.07 o 
  -6  12   1      157.42      119.14     27.83 o 
  -5  12   1       73.22       82.27     23.08 o 
  -4  12   1        0.03        3.11     13.44 o 
  -3  12   1      584.77      565.53     29.15 o 
  -2  12   1      145.81      140.86     18.08 o 
  -1  12   1     1215.01     1263.98     49.90 o 
   0  12   1      657.78      597.67     36.39 o 
   1  12   1      654.46      644.56     28.61 o 
   2  12   1     1211.51     1183.98     32.79 o 
   3  12   1        0.46       -3.02     13.76 o 
   4  12   1     1223.63     1347.42     61.65 o 
   5  12   1      130.40       86.10     22.35 o 
  -5  13   1       19.65       44.07     19.95 o 
  -4  13   1      967.85      963.04     49.22 o 
  -3  13   1      421.68      438.16     28.53 o 
  -2  13   1      369.52      407.92     33.77 o 
  -1  13   1      160.11       98.93     20.85 o 
   0  13   1       16.19       12.98     14.16 o 
   1  13   1      430.99      459.10     34.37 o 
   2  13   1      430.88      413.91     31.17 o 
   3  13   1      402.38      388.74     33.65 o 
   4  13   1      502.88      550.93     44.34 o 
   5  13   1       10.61        7.49     17.35 o 
  -4  14   1       13.35       -0.69     18.24 o 
  -3  14   1      448.38      408.39     29.55 o 
  -2  14   1       82.02       49.43     20.83 o 
  -1  14   1      878.08      867.50     46.14 o 
   0  14   1      316.77      289.49     31.14 o 
   1  14   1      273.42      299.30     49.08 o 
   2  14   1      664.41      677.77     45.86 o 
   3  14   1       36.81       31.19     28.26 o 
   4  14   1      711.92      617.82     65.90 o 
  -3  15   1      201.75      211.68     49.96 o 
  -2  15   1        0.62        7.43     16.74 o 
  -1  15   1      281.48      259.12     94.45 o 
   0  15   1       67.80       62.13     21.28 o 
   1  15   1       85.68       93.71     26.40 o 
   2  15   1      592.83      511.32     40.15 o 
   3  15   1      395.46      211.09     49.86 o 
  -1  16   1      143.13      129.51     45.95 o 
   0  16   1       55.35       66.57     30.90 o 
   1  16   1       25.21        8.66     28.55 o 
  -9   0   2        0.51        7.63     33.63 o 
  -8   0   2     2741.56     2604.36    128.18 o 
  -7   0   2      191.55      156.92     38.91 o 
  -6   0   2     8963.60     8856.70    199.75 o 
  -5   0   2       89.82       95.86     13.18 o 
  -4   0   2      829.67      817.85     26.99 o 
  -3   0   2    28244.49    28560.46    459.04 o 
  -2   0   2     6018.30     6196.22    116.06 o 
  -1   0   2       77.41      109.51      6.86 o 
   0   0   2     6924.68     6932.50     82.82 o 
   1   0   2     2168.54     2300.29     54.95 o 
   2   0   2   102450.67    97763.67   1547.25 o 
   3   0   2    15115.96    15417.02    284.32 o 
   4   0   2    11068.16    11144.18    228.88 o 
   5   0   2     1301.58     1158.60     59.54 o 
   6   0   2     8415.13     8212.68    203.37 o 
   7   0   2      318.16      298.60     41.06 o 
  -9   1   2       82.99       51.13     27.11 o 
  -8   1   2       15.06        2.40     26.69 o 
  -7   1   2      567.44      511.15     57.78 o 
  -6   1   2        9.61       17.69     14.13 o 
  -5   1   2     1211.67     1236.14     25.92 o 
  -4   1   2      187.62      150.94     14.44 o 
  -3   1   2      680.44      740.94     16.50 o 
  -2   1   2     4968.46     5294.21     51.58 o 
  -1   1   2     3331.49     3575.20     41.03 o 
   0   1   2      170.06      195.05     10.96 o 
   1   1   2      181.33      183.25      7.30 o 
   2   1   2     1413.27     1545.45     25.56 o 
   3   1   2     1575.56     1579.73     31.69 o 
   4   1   2       13.38       10.19      6.32 o 
   5   1   2      216.97      196.99     25.23 o 
   6   1   2      107.02      118.78     20.37 o 
   7   1   2       42.55       75.66     25.27 o 
   8   1   2       92.79      132.38     42.24 o 
  -8   2   2      701.99      725.47     74.60 o 
  -7   2   2       89.34       53.81     34.17 o 
  -6   2   2     4092.41     3934.71     93.13 o 
  -5   2   2       41.58       37.67      7.74 o 
  -4   2   2      383.85      404.16     14.37 o 
  -3   2   2    21457.16    21187.56    179.08 o 
  -2   2   2     6921.06     7110.15     66.32 o 
  -1   2   2     3036.19     3203.71     33.66 o 
   0   2   2     1391.05     1456.01     21.05 o 
   1   2   2     9664.13    10158.88     98.95 o 
   2   2   2     6532.88     6543.02     68.63 o 
   3   2   2    15003.38    15422.66    133.86 o 
   4   2   2      855.35      902.66     25.13 o 
   5   2   2     2895.69     2823.11     69.39 o 
   6   2   2     2568.20     2611.74     83.60 o 
   7   2   2      300.20      272.44     32.80 o 
   8   2   2      103.51       88.63     25.77 o 
  -8   3   2        5.63       -3.72     26.50 o 
  -7   3   2     2291.24     2160.95     73.00 o 
  -6   3   2      744.78      704.84     79.39 o 
  -5   3   2     6680.83     6767.35    116.15 o 
  -4   3   2     5300.18     5106.15    113.79 o 
  -3   3   2     1795.60     1785.57     27.08 o 
  -2   3   2    26077.25    25619.42    209.35 o 
  -1   3   2     6082.73     6065.78     56.71 o 
   0   3   2    30785.10    29447.75    283.89 o 
   1   3   2    25404.36    25101.16    203.14 o 
   2   3   2     6750.77     7049.39     67.58 o 
   3   3   2     8915.12     8805.51     84.69 o 
   4   3   2      499.19      516.13     18.46 o 
   5   3   2     2758.32     2762.59     58.83 o 
   6   3   2     2741.59     2610.47     61.46 o 
   7   3   2      734.76      751.15     48.81 o 
   8   3   2     1226.11     1201.41     63.63 o 
  -8   4   2      227.99      124.46     40.38 o 
  -7   4   2       31.48       37.28     16.83 o 
  -6   4   2     1073.41     1063.56     45.69 o 
  -5   4   2     1105.46     1142.45     41.84 o 
  -4   4   2     1820.20     1839.98     37.72 o 
  -3   4   2     9678.99     9803.86    105.09 o 
  -2   4   2     2771.19     2834.66     34.65 o 
  -1   4   2       60.32       50.53      5.10 o 
   0   4   2     4235.33     4151.44     43.68 o 
   1   4   2       33.84       35.52      4.61 o 
   2   4   2     6846.17     6937.93     68.91 o 
   3   4   2     2157.15     2137.67     31.37 o 
   4   4   2      565.91      548.73     21.85 o 
   5   4   2     2202.83     2163.90     41.90 o 
   6   4   2     1013.03      983.09     57.15 o 
   7   4   2        0.03        8.52     16.42 o 
   8   4   2        3.60       17.72     20.10 o 
  -8   5   2        2.27        7.33     26.79 o 
  -7   5   2     2805.09     2722.26     85.67 o 
  -6   5   2      686.25      630.74     37.08 o 
  -5   5   2     5691.05     5641.58    109.94 o 
  -4   5   2     7225.32     7201.97     78.93 o 
  -3   5   2     4093.85     4281.95     51.37 o 
  -2   5   2    19400.95    18862.31    162.54 o 
  -1   5   2      370.36      353.09     17.16 o 
   0   5   2    23568.73    22751.89    225.33 o 
   1   5   2     8489.05     8465.30     81.06 o 
   2   5   2     4568.14     4523.51     51.90 o 
   3   5   2    13578.22    13816.70    127.78 o 
   4   5   2       41.17       40.64      9.90 o 
   5   5   2     5923.36     6048.93     89.97 o 
   6   5   2      642.27      647.15     43.99 o 
   7   5   2      462.52      388.47     40.53 o 
   8   5   2      789.64      787.76     57.07 o 
  -8   6   2      154.22      183.96     32.61 o 
  -7   6   2       50.06       61.21     27.47 o 
  -6   6   2        6.28       -8.42     22.05 o 
  -5   6   2     3399.14     3473.09     82.86 o 
  -4   6   2     4437.18     4455.07     70.03 o 
  -3   6   2      634.96      611.14     21.59 o 
  -2   6   2     2024.41     1933.74     30.26 o 
  -1   6   2     3172.78     2961.22     35.23 o 
   0   6   2      124.99      151.89     11.04 o 
   1   6   2      990.62      869.56     19.17 o 
   2   6   2       48.92       83.66      8.00 o 
   3   6   2     1341.42     1365.83     27.05 o 
   4   6   2     8688.69     8796.07    113.43 o 
   5   6   2     2286.58     2240.26     50.04 o 
   6   6   2       18.33        9.65     14.52 o 
   7   6   2       47.56       62.80     23.22 o 
   8   6   2       60.59       46.53     32.95 o 
  -8   7   2      101.22       59.00     39.06 o 
  -7   7   2      688.65      685.29     68.73 o 
  -6   7   2       80.59       85.42     20.33 o 
  -5   7   2     1686.63     1728.21     80.42 o 
  -4   7   2     1989.36     1981.89     44.46 o 
  -3   7   2      796.57      776.64     20.37 o 
  -2   7   2     6280.81     6298.42     70.12 o 
  -1   7   2     1221.88     1300.51     26.59 o 
   0   7   2     9697.61     9886.51    113.36 o 
   1   7   2     5007.33     5145.82     59.63 o 
   2   7   2     1720.63     1787.93     31.46 o 
   3   7   2     5286.91     5379.23     65.21 o 
   4   7   2      240.19      236.76     18.10 o 
   5   7   2     2496.63     2446.05     68.41 o 
   6   7   2      356.36      370.85     53.29 o 
   7   7   2       84.10       98.11     27.77 o 
  -7   8   2       55.58       70.59     32.66 o 
  -6   8   2       97.71      120.85     22.80 o 
  -5   8   2     2197.20     2326.23     95.91 o 
  -4   8   2     3770.82     3761.66     66.66 o 
  -3   8   2      163.48      174.57     15.14 o 
  -2   8   2     2734.93     2715.69     41.71 o 
  -1   8   2     6434.99     6274.37     73.92 o 
   0   8   2     1092.35     1052.71     28.84 o 
   1   8   2     7409.88     7556.10     82.04 o 
   2   8   2      175.51      190.07     17.43 o 
   3   8   2      286.17      304.74     15.14 o 
   4   8   2     5570.51     5882.26     88.92 o 
   5   8   2     1202.29     1152.79     47.54 o 
   6   8   2       80.75       80.96     29.82 o 
   7   8   2      180.71      158.80     30.50 o 
  -7   9   2        0.91        2.25     22.10 o 
  -6   9   2       67.73       75.25     23.81 o 
  -5   9   2      192.69      208.87     56.22 o 
  -4   9   2      213.56      226.36     18.88 o 
  -3   9   2       62.52       76.96     12.59 o 
  -2   9   2        0.44        7.43      6.96 o 
  -1   9   2       65.25       66.77     11.41 o 
   0   9   2       74.81       82.01     11.77 o 
   1   9   2       20.02       10.83     10.30 o 
   2   9   2      191.08      198.85     13.41 o 
   3   9   2        0.13        7.06      6.87 o 
   4   9   2      310.36      311.82     27.14 o 
   5   9   2        0.75       10.63     21.56 o 
   6   9   2       47.81        3.52     22.88 o 
   7   9   2       22.08       -8.20     21.17 o 
  -7  10   2        0.55      -27.67     22.29 o 
  -6  10   2      106.76       87.99     22.87 o 
  -5  10   2     1839.54     1962.56     66.82 o 
  -4  10   2     2495.52     2624.10     58.04 o 
  -3  10   2       14.10        0.91      8.18 o 
  -2  10   2     1592.13     1570.18     34.02 o 
  -1  10   2     4715.80     4727.21     93.80 o 
   0  10   2      446.37      446.32     31.92 o 
   1  10   2     4424.18     4421.44     63.73 o 
   2  10   2       58.06       64.29     11.23 o 
   3  10   2      293.62      327.65     20.67 o 
   4  10   2     3140.99     3299.88     82.39 o 
   5  10   2       38.36       11.56     15.84 o 
   6  10   2      157.08      118.40     34.90 o 
  -6  11   2      198.38      189.05     29.20 o 
  -5  11   2      399.97      329.68     48.15 o 
  -4  11   2      860.99      861.89     79.05 o 
  -3  11   2      397.40      395.96     24.50 o 
  -2  11   2      627.35      583.01     27.81 o 
  -1  11   2      299.55      305.09     42.43 o 
   0  11   2     1370.62     1334.33     38.37 o 
   1  11   2      940.71      928.67     27.95 o 
   2  11   2      542.47      554.13     22.15 o 
   3  11   2      965.07      955.48     33.11 o 
   4  11   2        6.26       -3.44     12.95 o 
   5  11   2      556.83      542.98     38.59 o 
   6  11   2       47.57       12.12     24.44 o 
  -6  12   2       20.49       25.32     30.06 o 
  -5  12   2      332.23      367.68     55.24 o 
  -4  12   2      678.15      707.36     42.32 o 
  -3  12   2       58.79       47.04     13.41 o 
  -2  12   2      738.21      769.48     32.59 o 
  -1  12   2     1509.05     1500.07     54.34 o 
   0  12   2       41.73       72.24     17.97 o 
   1  12   2      445.67      444.58     54.71 o 
   2  12   2      105.32      104.67     16.01 o 
   3  12   2      221.93      235.92     27.02 o 
   4  12   2     2106.18     2213.42     70.66 o 
   5  12   2      136.30      137.13     40.43 o 
  -5  13   2      267.43      267.52     34.32 o 
  -4  13   2      781.55      788.37     46.33 o 
  -3  13   2      192.19      150.47     20.24 o 
  -2  13   2     2335.04     2405.03     72.93 o 
  -1  13   2        0.20        6.49     14.24 o 
   0  13   2     1139.46     1078.27     53.53 o 
   1  13   2      735.11      711.86     32.24 o 
   2  13   2       84.12      103.54     17.95 o 
   3  13   2     1199.07     1278.96     79.29 o 
   4  13   2        7.31       15.45     25.42 o 
   5  13   2      261.00      273.34     33.70 o 
  -4  14   2      735.59      699.20     46.89 o 
  -3  14   2      206.32      169.59     23.21 o 
  -2  14   2      156.32      149.78     28.21 o 
  -1  14   2      227.45      254.29     30.83 o 
   0  14   2       18.99        8.38     16.15 o 
   1  14   2      107.78      105.33     22.95 o 
   2  14   2       36.02       14.80     16.41 o 
   3  14   2      329.34      344.75     50.94 o 
   4  14   2      348.80      381.21     56.41 o 
  -3  15   2      124.42       85.42     25.43 o 
  -2  15   2      485.15      547.63     57.00 o 
  -1  15   2       31.43       36.98     18.97 o 
   0  15   2      384.88      355.95     35.04 o 
   1  15   2      559.40      567.68     84.77 o 
   2  15   2       69.98       93.54     23.53 o 
   3  15   2      508.49      456.69     61.60 o 
  -1  16   2       32.83       35.36     23.56 o 
   0  16   2        0.13        1.52     23.91 o 
   1  16   2        0.01       -7.33     17.15 o 
  -9   1   3      703.01      757.33     58.44 o 
  -8   1   3     1856.20     1880.30     75.73 o 
  -7   1   3      629.71      650.40     43.87 o 
  -6   1   3       57.08       44.12     21.46 o 
  -5   1   3     4539.75     4639.95     53.20 o 
  -4   1   3     7217.86     7100.16     75.29 o 
  -3   1   3    43215.49    42288.70    339.63 o 
  -2   1   3      276.50      291.20     16.45 o 
  -1   1   3     2584.66     2713.61     29.41 o 
   0   1   3    60877.95    50897.51   1552.48 o 
   1   1   3    15756.30    16356.24    157.69 o 
   2   1   3    21417.40    21424.11    206.82 o 
   3   1   3      280.40      338.60     13.20 o 
   4   1   3        1.42        2.23      5.83 o 
   5   1   3    11334.77    11568.47    178.34 o 
   6   1   3      552.72      520.53     56.46 o 
   7   1   3      571.25      590.52     54.61 o 
   8   1   3     1064.50     1071.88     79.39 o 
  -8   2   3      801.93      788.77     53.27 o 
  -7   2   3      275.22      249.22     44.39 o 
  -6   2   3     2146.30     2174.49     60.46 o 
  -5   2   3       89.05       97.33     11.62 o 
  -4   2   3     3027.94     3080.30     45.79 o 
  -3   2   3     8028.79     8334.96     80.34 o 
  -2   2   3     5250.41     5490.60    108.82 o 
  -1   2   3    22581.65    21982.70    203.35 o 
   0   2   3        4.84       14.86      3.32 o 
   1   2   3    23335.80    23755.52    255.34 o 
   2   2   3      326.15      325.53     14.48 o 
   3   2   3     1183.47     1139.57     25.55 o 
   4   2   3     1624.06     1677.81     34.64 o 
   5   2   3       18.72       12.58     12.84 o 
   6   2   3     1520.57     1462.63     54.21 o 
   7   2   3       18.11      -13.18     13.52 o 
   8   2   3      272.92      293.21     38.33 o 
  -8   3   3      772.36      766.14     75.87 o 
  -7   3   3      121.54       96.01     22.34 o 
  -6   3   3        1.10       10.34     20.78 o 
  -5   3   3     2469.54     2444.33     47.75 o 
  -4   3   3     1600.62     1653.22     29.57 o 
  -3   3   3    21809.34    21210.01    180.11 o 
  -2   3   3      939.33      958.25     39.24 o 
  -1   3   3      190.72      168.20      7.51 o 
   0   3   3    30414.53    29286.33    387.45 o 
   1   3   3      653.40      688.60     14.96 o 
   2   3   3     3537.66     3583.06     44.16 o 
   3   3   3     4256.62     4250.52     50.15 o 
   4   3   3        2.41        9.02      7.17 o 
   5   3   3     9290.10     8811.52    186.55 o 
   6   3   3     1178.90     1151.75     41.42 o 
   7   3   3       32.31       24.09     28.26 o 
   8   3   3      338.64      346.32     41.11 o 
  -8   4   3     1104.91     1198.49     89.46 o 
  -7   4   3      457.85      419.39     36.84 o 
  -6   4   3     3239.48     3384.73     81.40 o 
  -5   4   3      361.88      375.75     24.70 o 
  -4   4   3     3556.71     3618.17     46.89 o 
  -3   4   3    12667.65    12735.98    167.72 o 
  -2   4   3     1713.00     1725.91     24.45 o 
  -1   4   3    25610.71    24691.13    250.93 o 
   0   4   3      149.00      150.18      9.50 o 
   1   4   3    11263.33    11674.52    104.23 o 
   2   4   3     4104.94     4097.09     46.44 o 
   3   4   3     2467.61     2455.87     33.80 o 
   4   4   3     5064.73     5036.18     66.06 o 
   5   4   3      179.75      168.82     18.67 o 
   6   4   3     2494.48     2621.40     63.46 o 
   7   4   3       49.08       27.73     24.10 o 
   8   4   3      614.78      575.50     49.24 o 
  -8   5   3      107.02       95.62     36.47 o 
  -7   5   3      970.43      834.39     69.61 o 
  -6   5   3      292.77      283.25     27.97 o 
  -5   5   3      234.96      257.91     34.50 o 
  -4   5   3      491.10      509.73     21.02 o 
  -3   5   3     1255.86     1196.13     24.32 o 
  -2   5   3     7284.89     7191.48     72.36 o 
  -1   5   3    13998.45    13965.89    126.13 o 
   0   5   3     5623.39     5625.63     58.29 o 
   1   5   3      151.69      134.23      8.04 o 
   2   5   3      527.28      519.57     14.70 o 
   3   5   3       10.31        7.70      4.90 o 
   4   5   3     1780.19     1726.27     39.96 o 
   5   5   3     1041.14     1035.86     29.86 o 
   6   5   3      461.49      438.03     38.26 o 
   7   5   3      745.03      763.95     84.04 o 
   8   5   3      165.13      155.57     34.19 o 
  -8   6   3      229.10      210.94     45.46 o 
  -7   6   3       82.51      130.72     35.88 o 
  -6   6   3     2948.37     2925.79     93.47 o 
  -5   6   3      522.36      539.76     52.55 o 
  -4   6   3     6861.24     6678.82     92.87 o 
  -3   6   3     3636.10     3537.48     56.63 o 
  -2   6   3     1271.72     1176.62     22.67 o 
  -1   6   3    10205.77    10149.93    111.73 o 
   0   6   3      198.70      192.39     12.12 o 
   1   6   3     4637.87     4716.58     56.43 o 
   2   6   3     3608.29     3630.94     46.65 o 
   3   6   3     2227.53     2262.19     35.89 o 
   4   6   3     3179.24     3299.75     59.56 o 
   5   6   3      266.21      281.83     20.15 o 
   6   6   3      964.31      961.75     51.61 o 
   7   6   3      179.46      171.93     31.03 o 
   8   6   3      370.08      412.35     46.72 o 
  -8   7   3      104.65       85.52     27.81 o 
  -7   7   3      770.73      872.23     71.96 o 
  -6   7   3       46.98       30.13     22.44 o 
  -5   7   3     2808.65     2884.74     76.95 o 
  -4   7   3        6.93        9.88      8.28 o 
  -3   7   3      237.24      226.32     20.74 o 
  -2   7   3    15633.02    15344.65    141.50 o 
  -1   7   3    16236.49    15699.45    145.94 o 
   0   7   3     2670.89     2794.71     39.99 o 
   1   7   3       11.39       17.76      5.39 o 
   2   7   3     7448.96     7578.83     81.26 o 
   3   7   3     1416.63     1433.22     35.86 o 
   4   7   3     4811.52     4924.71     87.81 o 
   5   7   3        5.87        3.38      9.64 o 
   6   7   3      425.31      406.04     38.92 o 
   7   7   3     1916.85     1839.30    102.07 o 
  -7   8   3      153.82      113.22     34.32 o 
  -6   8   3      191.62      211.62     27.51 o 
  -5   8   3       40.18       32.19     14.31 o 
  -4   8   3      532.11      501.83     26.03 o 
  -3   8   3      340.26      345.46     19.96 o 
  -2   8   3      699.24      727.76     25.55 o 
  -1   8   3      448.30      446.93     28.99 o 
   0   8   3       12.97       16.82      7.77 o 
   1   8   3      131.03      152.64     17.03 o 
   2   8   3     1358.36     1434.83     29.29 o 
   3   8   3      122.92      113.10     13.62 o 
   4   8   3      897.78      954.98     32.72 o 
   5   8   3       13.19       38.91     14.59 o 
   6   8   3       36.44       32.93     19.09 o 
   7   8   3      159.36      113.86     44.10 o 
  -7   9   3     1705.84     1824.83     70.78 o 
  -6   9   3       84.38       75.24     19.78 o 
  -5   9   3     4399.85     4292.59    143.33 o 
  -4   9   3      161.34      154.25     16.96 o 
  -3   9   3     1316.55     1340.73     47.25 o 
  -2   9   3     9814.22     9692.48    128.18 o 
  -1   9   3    14055.48    13397.80    155.14 o 
   0   9   3     1156.89     1094.65     49.36 o 
   1   9   3      161.88      164.50     12.34 o 
   2   9   3     4130.72     4154.20     57.33 o 
   3   9   3     4805.06     4792.05     91.76 o 
   4   9   3     4513.62     4703.72    149.68 o 
   5   9   3      633.31      662.51     54.02 o 
   6   9   3       92.47       55.05     31.09 o 
   7   9   3     1424.82     1533.74     75.00 o 
  -7  10   3       70.37       84.36     25.43 o 
  -6  10   3       10.10       11.06     15.96 o 
  -5  10   3      287.97      333.79     32.01 o 
  -4  10   3       13.93       37.74     12.17 o 
  -3  10   3      268.24      255.62     20.03 o 
  -2  10   3      389.24      439.23     24.13 o 
  -1  10   3      538.76      525.43     26.64 o 
   0  10   3        2.05       -0.70      7.84 o 
   1  10   3        3.80       -6.00      6.93 o 
   2  10   3       14.45        6.13      7.66 o 
   3  10   3       61.11       44.17     11.76 o 
   4  10   3        7.06       17.34     13.02 o 
   5  10   3      131.69      119.71     21.98 o 
   6  10   3       10.32        5.48     25.62 o 
  -6  11   3       98.99      100.10     24.42 o 
  -5  11   3      895.71     1024.76     65.02 o 
  -4  11   3      171.34      183.95     20.43 o 
  -3  11   3       77.63       74.24     17.45 o 
  -2  11   3     2465.77     2459.32     55.64 o 
  -1  11   3     3770.72     3683.34     97.38 o 
   0  11   3        0.93       -3.61      8.41 o 
   1  11   3      450.51      420.81     23.42 o 
   2  11   3     1200.30     1228.51     31.70 o 
   3  11   3     1077.78     1193.42     37.60 o 
   4  11   3      701.54      743.78     69.17 o 
   5  11   3      118.42      108.43     22.70 o 
   6  11   3      435.84      423.35     54.95 o 
  -6  12   3      596.63      550.24     44.82 o 
  -5  12   3      242.83      257.28     40.58 o 
  -4  12   3     1105.04     1159.31     52.72 o 
  -3  12   3      467.52      408.21     26.76 o 
  -2  12   3      207.99      231.98     42.03 o 
  -1  12   3      677.14      656.80     37.96 o 
   0  12   3       91.32       63.44     13.91 o 
   1  12   3      473.16      433.19     28.29 o 
   2  12   3      386.62      400.86     25.21 o 
   3  12   3      186.85      194.06     24.58 o 
   4  12   3      263.53      318.33     58.17 o 
   5  12   3       19.53        1.85     16.23 o 
  -5  13   3        2.13      -12.75     16.38 o 
  -4  13   3       89.20       50.55     18.90 o 
  -3  13   3      339.47      298.81     25.46 o 
  -2  13   3     1357.87     1302.17     54.30 o 
  -1  13   3      686.82      658.38     39.03 o 
   0  13   3       43.47       38.42     23.37 o 
   1  13   3      344.43      379.89     39.95 o 
   2  13   3      144.42      191.00     21.10 o 
   3  13   3      178.37      225.27     41.75 o 
   4  13   3       41.67       -7.33     25.32 o 
   5  13   3       35.90        4.50     27.57 o 
  -4  14   3      329.89      352.15     48.89 o 
  -3  14   3      425.29      440.59     30.66 o 
  -2  14   3       65.29       34.42     18.11 o 
  -1  14   3      614.76      614.44     40.68 o 
   0  14   3      161.49      153.91     43.02 o 
   1  14   3      590.88      587.64     43.88 o 
   2  14   3      233.95      256.80     29.52 o 
   3  14   3      109.88      122.41     37.35 o 
   4  14   3      176.01      241.50     47.03 o 
  -3  15   3      783.52      861.80    124.42 o 
  -2  15   3      182.80      221.28     37.89 o 
  -1  15   3       10.79       -5.01     16.15 o 
   0  15   3      540.10      468.75     41.85 o 
   1  15   3      449.85      487.75     39.77 o 
   2  15   3      146.29       94.06     35.59 o 
   3  15   3      146.22       99.04     43.61 o 
  -1  16   3      193.80      252.37     34.21 o 
   0  16   3        6.04      -10.33     20.81 o 
  -9   0   4     1347.73     1332.15     98.55 o 
  -8   0   4        4.18        2.25     22.00 o 
  -7   0   4      193.34      175.21     36.76 o 
  -6   0   4    14797.08    14378.06    291.41 o 
  -5   0   4     5629.21     5640.18     79.71 o 
  -4   0   4    32707.64    32021.59    383.38 o 
  -3   0   4     1858.29     1939.21     47.62 o 
  -2   0   4     9733.80    10120.55    129.73 o 
  -1   0   4    66194.36    56138.59    542.32 o 
   0   0   4    13672.97    14250.59    189.38 o 
   1   0   4    33018.17    34354.63    574.56 o 
   2   0   4     9699.74     9739.78    192.51 o 
   3   0   4    33220.49    32344.83    557.30 o 
   4   0   4     5665.14     5662.97    145.97 o 
   5   0   4     7566.96     7765.95    192.61 o 
   6   0   4     1578.66     1414.96     75.68 o 
   7   0   4        6.17        1.96     18.87 o 
  -9   1   4        0.03        9.16     21.11 o 
  -8   1   4       59.28       66.94     33.54 o 
  -7   1   4       38.81       57.82     17.73 o 
  -6   1   4        1.06       -6.39      8.01 o 
  -5   1   4      929.77      931.31     21.78 o 
  -4   1   4       64.49       63.44      6.92 o 
  -3   1   4     2573.62     2675.10     36.50 o 
  -2   1   4     1584.00     1684.72     24.59 o 
  -1   1   4     1745.78     1775.70     16.93 o 
   0   1   4      540.65      593.12     11.43 o 
   1   1   4     8194.29     8744.88     77.39 o 
   2   1   4      856.34      849.46     18.42 o 
   3   1   4     1456.25     1586.71     28.92 o 
   4   1   4      291.75      246.36     21.22 o 
   5   1   4        3.57        0.85     12.30 o 
   6   1   4       94.19      106.14     27.77 o 
   7   1   4       65.96       51.62     18.84 o 
   8   1   4        5.58       42.43     31.19 o 
  -8   2   4      153.44      148.41     28.86 o 
  -7   2   4      269.66      285.15     32.59 o 
  -6   2   4     4709.63     4535.52     76.92 o 
  -5   2   4     5365.25     5330.36     78.24 o 
  -4   2   4     4448.66     4325.39     52.60 o 
  -3   2   4       21.91       25.53      4.84 o 
  -2   2   4     2777.19     2790.66     38.12 o 
  -1   2   4    45604.04    41633.25    600.67 o 
   0   2   4    30610.47    29163.32    233.55 o 
   1   2   4     8074.63     8176.35     74.27 o 
   2   2   4     4989.06     5068.35     63.22 o 
   3   2   4    29308.50    29622.63    288.00 o 
   4   2   4      932.68      905.81     24.70 o 
   5   2   4     6551.97     6388.47    120.49 o 
   6   2   4        2.29        4.85     12.94 o 
   7   2   4       85.44       94.94     22.43 o 
   8   2   4      836.04      797.20    118.99 o 
  -8   3   4      906.89      956.24     55.44 o 
  -7   3   4      416.68      476.25     55.24 o 
  -6   3   4      442.99      476.14     30.70 o 
  -5   3   4     3359.42     3338.02     58.88 o 
  -4   3   4        0.40        4.45      4.44 o 
  -3   3   4     9015.83     8954.27    103.88 o 
  -2   3   4      242.50      231.69      9.75 o 
  -1   3   4     6769.34     6691.87     79.01 o 
   0   3   4     4919.75     5108.58     50.00 o 
   1   3   4     2458.70     2549.95     41.72 o 
   2   3   4     7735.07     7873.99     81.40 o 
   3   3   4      542.19      565.40     19.63 o 
   4   3   4     7259.85     7430.25     95.30 o 
   5   3   4      848.17      819.07     39.67 o 
   6   3   4     1333.09     1387.32     54.36 o 
   7   3   4      425.41      482.93     52.75 o 
   8   3   4        1.79        6.68     20.11 o 
  -8   4   4      744.54      740.72     74.70 o 
  -7   4   4      266.04      251.18     45.27 o 
  -6   4   4      635.36      662.02     42.29 o 
  -5   4   4     1739.63     1768.66     70.39 o 
  -4   4   4      476.71      491.94     20.23 o 
  -3   4   4       24.06       29.79      4.77 o 
  -2   4   4      226.62      194.43     17.71 o 
  -1   4   4     9308.47     9238.43     87.41 o 
   0   4   4    16479.17    16480.01    157.18 o 
   1   4   4     4363.52     4473.17     64.45 o 
   2   4   4     4621.62     4835.93     53.03 o 
   3   4   4     1297.39     1261.74     30.46 o 
   4   4   4      441.23      496.98     39.27 o 
   5   4   4       54.57       64.35     16.00 o 
   6   4   4      138.70      126.81     19.02 o 
   7   4   4      960.23      918.51     58.81 o 
   8   4   4      809.63      631.56     53.18 o 
  -8   5   4      610.04      635.03     70.30 o 
  -7   5   4      449.61      550.95     61.21 o 
  -6   5   4      615.98      567.90     60.47 o 
  -5   5   4     3780.52     3892.40     67.20 o 
  -4   5   4       11.95       21.18      8.51 o 
  -3   5   4     6991.07     6836.32     70.71 o 
  -2   5   4     2391.63     2472.51     38.31 o 
  -1   5   4     7110.00     6970.43     83.46 o 
   0   5   4     6289.70     6026.39     61.70 o 
   1   5   4     1955.90     2059.32     46.93 o 
   2   5   4     9194.59     9093.29     98.71 o 
   3   5   4      341.89      373.67     18.11 o 
   4   5   4     3444.41     3371.71     58.99 o 
   5   5   4      633.21      647.51     31.59 o 
   6   5   4      587.44      657.18     40.36 o 
   7   5   4     1315.16     1289.80     64.49 o 
   8   5   4       29.05       35.30     25.54 o 
  -8   6   4      527.07      538.33     66.78 o 
  -7   6   4      851.70      895.87     48.22 o 
  -6   6   4        8.57       22.14     15.11 o 
  -5   6   4      402.78      379.22     25.75 o 
  -4   6   4     3873.05     3812.51     63.94 o 
  -3   6   4      524.24      564.58     25.55 o 
  -2   6   4     6693.50     6652.04     86.79 o 
  -1   6   4       35.06       23.40      5.82 o 
   0   6   4     3856.29     3959.88     47.64 o 
   1   6   4    25733.60    25382.94    214.68 o 
   2   6   4     1991.97     1945.38     47.49 o 
   3   6   4     1776.33     1838.09     40.13 o 
   4   6   4      432.25      415.75     21.70 o 
   5   6   4      425.43      411.84     26.89 o 
   6   6   4     1289.50     1255.76     59.59 o 
   7   6   4      800.29      763.28     82.08 o 
  -8   7   4      439.85      465.10     66.68 o 
  -7   7   4      291.10      283.50     40.67 o 
  -6   7   4      906.67      925.31     46.22 o 
  -5   7   4     1219.49     1230.82     38.07 o 
  -4   7   4      241.85      246.39     18.21 o 
  -3   7   4     1811.27     1761.79     40.57 o 
  -2   7   4      710.30      752.66     24.79 o 
  -1   7   4     1498.29     1498.67     29.90 o 
   0   7   4     2565.91     2488.33     37.26 o 
   1   7   4        5.75       10.65      6.03 o 
   2   7   4     4613.00     4745.36     75.68 o 
   3   7   4       84.45       97.73     12.69 o 
   4   7   4     1360.24     1375.23     38.12 o 
   5   7   4      758.92      777.65     27.97 o 
   6   7   4       69.69       43.63     22.39 o 
   7   7   4      835.70      834.66    111.36 o 
  -7   8   4     2430.83     2574.61     83.59 o 
  -6   8   4       62.18       67.86     19.36 o 
  -5   8   4      159.28       95.47     26.11 o 
  -4   8   4     3242.97     3328.30     70.51 o 
  -3   8   4      519.56      515.02     23.09 o 
  -2   8   4    11072.49    10932.91    131.61 o 
  -1   8   4       89.28      104.55     16.55 o 
   0   8   4      196.09      202.97     14.92 o 
   1   8   4    21589.08    21476.81    228.89 o 
   2   8   4      889.53      869.45     44.36 o 
   3   8   4     4151.38     4073.90     68.15 o 
   4   8   4      848.81      884.49     31.63 o 
   5   8   4      625.39      526.52     39.45 o 
   6   8   4     2163.32     2229.63    180.19 o 
   7   8   4      658.52      680.16     52.84 o 
  -7   9   4       55.80       53.94     22.30 o 
  -6   9   4       63.91       35.33     16.89 o 
  -5   9   4        0.14       19.13     13.93 o 
  -4   9   4       73.94       61.04     12.94 o 
  -3   9   4       88.87      101.82     14.34 o 
  -2   9   4       33.85       20.56      9.66 o 
  -1   9   4       65.41      103.12     13.19 o 
   0   9   4      121.29      140.03     14.28 o 
   1   9   4      139.21      132.85     11.83 o 
   2   9   4       64.61       69.16     10.30 o 
   3   9   4        8.77        7.21      8.84 o 
   4   9   4        0.34        5.38     10.42 o 
   5   9   4       58.65       62.09     17.95 o 
   6   9   4       89.93       87.35     24.93 o 
   7   9   4       20.74       17.45     80.71 o 
  -7  10   4     1966.64     2111.50     79.12 o 
  -6  10   4       27.46       39.45     18.58 o 
  -5  10   4        9.86        4.09     14.90 o 
  -4  10   4     1866.05     1925.61     50.07 o 
  -3  10   4     1308.04     1308.75     39.59 o 
  -2  10   4     8196.40     7963.36    111.24 o 
  -1  10   4     1002.08     1032.33     33.40 o 
   0  10   4       65.89       56.22     11.41 o 
   1  10   4    13049.79    12872.96    153.01 o 
   2  10   4     1064.15     1056.43     27.81 o 
   3  10   4     1357.31     1397.86     45.74 o 
   4  10   4      465.82      492.51     26.58 o 
   5  10   4      134.71      183.37     25.30 o 
   6  10   4     1024.28     1104.66     68.68 o 
  -6  11   4       14.23       19.46     18.10 o 
  -5  11   4      128.17      125.68     24.57 o 
  -4  11   4       63.86       75.53     15.46 o 
  -3  11   4      211.22      222.18     20.67 o 
  -2  11   4      359.50      330.94     23.17 o 
  -1  11   4      921.83      850.99     32.39 o 
   0  11   4       29.13       26.38     10.95 o 
   1  11   4      389.95      368.82     22.70 o 
   2  11   4      129.29      125.23     15.71 o 
   3  11   4      102.75      104.04     19.38 o 
   4  11   4      367.17      361.85     53.09 o 
   5  11   4        6.77       -9.82     13.50 o 
   6  11   4      187.48      106.96     34.12 o 
  -6  12   4        6.90       19.01     21.13 o 
  -5  12   4       45.83       18.80     24.83 o 
  -4  12   4     1083.04     1101.31     56.30 o 
  -3  12   4      108.26      102.65     29.20 o 
  -2  12   4     1490.18     1659.68     79.29 o 
  -1  12   4      230.01      201.85     25.46 o 
   0  12   4      683.12      662.57     33.42 o 
   1  12   4     3346.33     3263.78     69.86 o 
   2  12   4      261.42      316.80     23.17 o 
   3  12   4        3.75        6.61     13.98 o 
   4  12   4      390.06      341.62     46.64 o 
   5  12   4        0.53      -10.85     23.86 o 
  -5  13   4      254.10      304.57     36.25 o 
  -4  13   4       35.78       45.99     15.86 o 
  -3  13   4      190.24      194.61     22.74 o 
  -2  13   4       11.56      -12.75     13.05 o 
  -1  13   4      169.51      139.25     23.48 o 
   0  13   4      450.12      413.48     27.13 o 
   1  13   4      542.26      533.06     42.82 o 
   2  13   4      498.10      472.38     34.92 o 
   3  13   4      141.62      149.88     36.96 o 
   4  13   4      384.37      316.29     46.83 o 
  -4  14   4        0.07        5.53     19.76 o 
  -3  14   4       25.12       24.35     17.82 o 
  -2  14   4      111.46      120.32     24.30 o 
  -1  14   4      951.66      856.38     45.52 o 
   0  14   4      693.01      642.75     42.33 o 
   1  14   4      137.85      190.97     29.85 o 
   2  14   4       80.03       63.86     26.84 o 
   3  14   4      195.13      164.75     40.77 o 
   4  14   4       33.42       22.59     34.12 o 
  -3  15   4      109.78      158.10     29.19 o 
  -2  15   4        8.63       17.41     17.30 o 
  -1  15   4       89.84      130.66     45.95 o 
   0  15   4       66.46      106.30     24.16 o 
   1  15   4       56.22       43.14     16.48 o 
   2  15   4       66.67      112.93     37.25 o 
   0  16   4      746.04      721.03     48.97 o 
  -9   1   5      183.83      201.17     36.32 o 
  -8   1   5      734.58      787.49     80.81 o 
  -7   1   5      502.66      526.88     66.14 o 
  -6   1   5    10203.35     9980.95    113.14 o 
  -5   1   5      137.02      140.96     12.25 o 
  -4   1   5       77.71       74.01      7.07 o 
  -3   1   5    20211.71    19265.20    168.17 o 
  -2   1   5     2317.44     2506.46     33.14 o 
  -1   1   5    39811.72    37582.62    245.16 o 
   0   1   5     2286.65     2449.60     29.40 o 
   1   1   5      748.57      826.50     17.96 o 
   2   1   5    26791.03    26810.23    258.13 o 
   3   1   5     6651.03     6873.39    158.25 o 
   4   1   5      567.86      532.97     29.38 o 
   5   1   5      953.30      844.51     40.50 o 
   6   1   5     1041.00     1039.07     52.55 o 
   7   1   5     1144.69     1070.19     52.28 o 
   8   1   5      474.13      439.68     58.76 o 
  -8   2   5        9.91       44.26     19.07 o 
  -7   2   5      711.19      739.26     85.31 o 
  -6   2   5      811.29      814.19     26.54 o 
  -5   2   5     2411.74     2430.93     44.57 o 
  -4   2   5     3594.22     3691.17     83.84 o 
  -3   2   5     2017.80     2055.47     32.36 o 
  -2   2   5    11620.57    11696.41     93.64 o 
  -1   2   5      263.85      260.90      8.04 o 
   0   2   5    20014.29    20268.04    198.28 o 
   1   2   5      689.39      686.77     23.95 o 
   2   2   5     3401.89     3357.83     47.93 o 
   3   2   5    12207.33    12716.96    138.30 o 
   4   2   5      412.57      388.50     27.23 o 
   5   2   5     6084.68     5834.35    115.43 o 
   6   2   5       64.64       33.39     16.52 o 
   7   2   5     1043.22      982.75     51.35 o 
   8   2   5      230.36      178.09     33.63 o 
  -8   3   5       46.31       30.56     18.18 o 
  -7   3   5      875.04      839.87     47.15 o 
  -6   3   5     4411.31     4374.68    102.22 o 
  -5   3   5        9.81        0.99      8.37 o 
  -4   3   5      452.81      467.41     19.92 o 
  -3   3   5    19127.99    18835.89    192.86 o 
  -2   3   5     2841.16     2928.44     38.02 o 
  -1   3   5     7066.63     7054.63     67.74 o 
   0   3   5     1522.86     1472.55     26.85 o 
   1   3   5     1257.83     1277.94     21.31 o 
   2   3   5    14377.82    14465.46    127.52 o 
   3   3   5     5147.86     5188.70     71.09 o 
   4   3   5       37.22       35.03      8.94 o 
   5   3   5     1785.91     1708.61     58.32 o 
   6   3   5      586.78      662.93     54.17 o 
   7   3   5      943.89      830.27     41.12 o 
   8   3   5      276.81      238.79     39.08 o 
  -8   4   5      213.92      209.04     45.27 o 
  -7   4   5     1472.76     1574.92     90.24 o 
  -6   4   5      210.34      204.30     32.95 o 
  -5   4   5     5610.17     5573.26    119.25 o 
  -4   4   5     3116.04     3014.01     53.69 o 
  -3   4   5     7896.70     8008.28     97.93 o 
  -2   4   5    10027.60     9436.97     92.24 o 
  -1   4   5     1015.94     1065.05     24.29 o 
   0   4   5    14751.71    14306.23    190.91 o 
   1   4   5     5097.65     5130.10     55.03 o 
   2   4   5     6832.86     6926.14     64.57 o 
   3   4   5    10023.24    10077.93    119.79 o 
   4   4   5      111.94       94.41     12.06 o 
   5   4   5     5419.53     5533.88    175.84 o 
   6   4   5      560.99      529.58     32.47 o 
   7   4   5     1177.64     1095.12     60.32 o 
   8   4   5      559.84      553.79     52.56 o 
  -8   5   5      140.82      146.95     39.70 o 
  -7   5   5       53.82       98.29     35.05 o 
  -6   5   5      759.92      714.93     41.99 o 
  -5   5   5     4128.74     4255.64     72.06 o 
  -4   5   5     3466.70     3566.36     60.57 o 
  -3   5   5     1096.68     1049.80     28.51 o 
  -2   5   5     1449.96     1394.73     26.56 o 
  -1   5   5       86.14       82.20      8.08 o 
   0   5   5     5263.00     5341.57     56.72 o 
   1   5   5    10015.43    10041.80     95.72 o 
   2   5   5     5367.47     5475.41     60.98 o 
   3   5   5     1767.10     1788.45     38.83 o 
   4   5   5      656.28      645.83     22.80 o 
   5   5   5      278.58      293.57     24.05 o 
   6   5   5       14.28       -0.90     12.34 o 
   7   5   5        0.78       -8.97     17.77 o 
  -8   6   5      215.90      206.10     48.89 o 
  -7   6   5     2051.56     2046.01     72.65 o 
  -6   6   5      132.80      131.67     47.13 o 
  -5   6   5     3110.18     3070.70     69.00 o 
  -4   6   5      799.65      741.07     26.80 o 
  -3   6   5     1221.41     1184.81     44.96 o 
  -2   6   5    11753.03    11438.60    112.84 o 
  -1   6   5       61.71       73.64     11.73 o 
   0   6   5    12774.21    12403.36    114.68 o 
   1   6   5     3688.16     3633.32     73.48 o 
   2   6   5     4271.57     4371.54     54.14 o 
   3   6   5     4419.19     4406.94     72.37 o 
   4   6   5       40.54       44.64     10.26 o 
   5   6   5     2990.01     2973.73    118.55 o 
   6   6   5      455.31      492.81     32.41 o 
   7   6   5      471.51      450.23     45.62 o 
  -8   7   5      966.10     1094.17     89.17 o 
  -7   7   5      209.41      164.98     27.24 o 
  -6   7   5        2.97        7.87     13.74 o 
  -5   7   5     2265.26     2260.52     52.81 o 
  -4   7   5     1304.06     1221.35     37.14 o 
  -3   7   5      167.00      173.55     24.01 o 
  -2   7   5     1525.14     1520.77     34.91 o 
  -1   7   5     1299.28     1288.51     32.34 o 
   0   7   5     5361.64     5428.18     62.47 o 
   1   7   5     7079.75     7227.71    165.38 o 
   2   7   5      273.61      252.82     13.05 o 
   3   7   5      987.63     1050.85     36.96 o 
   4   7   5     3926.29     4047.04     70.60 o 
   5   7   5       82.18       75.92     15.61 o 
   6   7   5      529.34      512.43     68.98 o 
   7   7   5        5.83       13.37     18.98 o 
  -7   8   5       47.27       43.95     20.29 o 
  -6   8   5        6.94       13.82     15.37 o 
  -5   8   5      325.71      351.80     24.13 o 
  -4   8   5       39.79       36.65     11.51 o 
  -3   8   5      287.84      309.56     19.98 o 
  -2   8   5      267.77      241.77     15.13 o 
  -1   8   5       97.10       83.69     11.65 o 
   0   8   5      929.02      909.70     37.29 o 
   1   8   5      981.36     1022.91     24.48 o 
   2   8   5      823.18      826.10     24.32 o 
   3   8   5      335.02      323.32     19.78 o 
   4   8   5       37.15       19.39     11.18 o 
   5   8   5      122.88      168.48     21.05 o 
   6   8   5      294.68      304.13     62.23 o 
   7   8   5       10.65       19.87     22.21 o 
  -7   9   5        9.01       23.50     18.92 o 
  -6   9   5       12.33       36.39     18.14 o 
  -5   9   5     6664.06     6828.26    111.87 o 
  -4   9   5     3029.33     3022.88     62.50 o 
  -3   9   5     4087.40     4049.45     77.54 o 
  -2   9   5       27.80       18.16      9.35 o 
  -1   9   5     2470.81     2434.28     71.73 o 
   0   9   5     3735.72     3819.62     88.69 o 
   1   9   5     5363.73     5387.64    111.31 o 
   2   9   5       71.00       71.61      9.93 o 
   3   9   5      527.47      547.57     24.89 o 
   4   9   5     3310.37     3444.85     74.61 o 
   5   9   5       26.69       20.61     15.31 o 
   6   9   5      646.26      610.30     48.54 o 
  -7  10   5       92.86      128.52     28.00 o 
  -6  10   5       75.93       68.31     22.08 o 
  -5  10   5       32.96       41.73     17.70 o 
  -4  10   5        1.90       -5.11      9.77 o 
  -3  10   5      254.94      267.13     21.40 o 
  -2  10   5        1.32        9.34      9.77 o 
  -1  10   5      167.79      170.62     29.50 o 
   0  10   5        7.58       12.22      9.04 o 
   1  10   5      194.39      210.06     17.87 o 
   2  10   5      359.95      380.08     21.80 o 
   3  10   5       72.26       36.11     12.40 o 
   4  10   5      252.71      276.05     22.11 o 
   5  10   5       29.39       31.05     25.37 o 
   6  10   5       10.46      -10.27     16.84 o 
  -6  11   5        1.10       -0.60     17.34 o 
  -5  11   5     1603.69     1596.32     63.26 o 
  -4  11   5     1709.70     1770.39     50.33 o 
  -3  11   5      464.40      460.79     27.13 o 
  -2  11   5       27.80       39.86     15.01 o 
  -1  11   5     1416.10     1421.50     72.64 o 
   0  11   5     1029.40     1123.97     36.51 o 
   1  11   5     2217.33     2220.87     77.56 o 
   2  11   5      115.02       97.02     18.84 o 
   3  11   5     1072.53     1037.71     44.08 o 
   4  11   5     1678.62     1774.52    104.96 o 
   5  11   5        0.18       25.03     23.66 o 
  -6  12   5        0.64       12.48     20.12 o 
  -5  12   5      199.68      232.87     31.66 o 
  -4  12   5      311.31      306.33     26.04 o 
  -3  12   5      133.20      138.79     18.86 o 
  -2  12   5     1565.14     1494.04     56.12 o 
  -1  12   5        8.04       -6.52     10.52 o 
   0  12   5     2433.88     2394.71     56.52 o 
   1  12   5      197.20      183.77     19.27 o 
   2  12   5     1243.04     1218.15     49.21 o 
   3  12   5      856.61      817.94     42.54 o 
   4  12   5      208.79      200.43     39.40 o 
   5  12   5      597.89      576.86     57.69 o 
  -5  13   5      347.35      442.57     47.03 o 
  -4  13   5     1065.54     1025.80     73.82 o 
  -3  13   5       42.33       26.91     14.41 o 
  -2  13   5        9.71       -1.44     14.55 o 
  -1  13   5       93.87       67.47     28.16 o 
   0  13   5      520.97      524.76     29.68 o 
   1  13   5     1025.22     1092.53     39.45 o 
   2  13   5      171.23      131.87     23.42 o 
   3  13   5      362.86      400.45     34.43 o 
   4  13   5      448.65      433.13     53.29 o 
  -4  14   5      115.47       70.58     19.75 o 
  -3  14   5      209.45      201.16     30.02 o 
  -2  14   5      475.94      510.65    101.93 o 
  -1  14   5       25.44       -2.57     15.85 o 
   0  14   5      943.19      977.72     39.52 o 
   1  14   5       70.69       82.47     17.61 o 
   2  14   5      267.10      277.22     47.81 o 
   3  14   5      753.80      731.63     66.39 o 
  -3  15   5      413.70      418.40     40.30 o 
  -2  15   5        6.49        7.69     20.78 o 
  -1  15   5       95.06       82.40     26.74 o 
   0  15   5       27.17       24.38     22.98 o 
   1  15   5      295.84      320.68     28.76 o 
   2  15   5      553.40      582.22     44.04 o 
  -8   0   6     1544.53     1450.06     90.24 o 
  -7   0   6     1678.74     1710.92     90.34 o 
  -6   0   6     1765.74     1732.64     55.06 o 
  -5   0   6      348.49      373.66     24.57 o 
  -4   0   6     8695.24     8564.50    129.15 o 
  -3   0   6    22152.07    21076.27    258.04 o 
  -2   0   6     5806.07     6096.15     68.42 o 
  -1   0   6     5943.94     6111.48    121.24 o 
   0   0   6    27380.99    26443.61    304.83 o 
   1   0   6      582.06      636.35     19.53 o 
   2   0   6    15293.54    15308.70    186.44 o 
   3   0   6      106.58      108.33     21.71 o 
   4   0   6      215.84      179.22     29.33 o 
   5   0   6    11932.54    11591.68    264.57 o 
   6   0   6      439.97      460.41     50.94 o 
   7   0   6     1328.30     1261.26     81.05 o 
   8   0   6      161.46      155.56     42.82 o 
  -8   1   6      156.34      151.44     27.63 o 
  -7   1   6      109.41      126.87     23.26 o 
  -6   1   6      940.88      944.90     28.91 o 
  -5   1   6      139.08      128.60     14.14 o 
  -4   1   6      418.04      400.97     15.02 o 
  -3   1   6      553.09      539.94     15.92 o 
  -2   1   6        4.83       17.33      2.79 o 
  -1   1   6     3561.25     3718.53     36.51 o 
   0   1   6       35.16       38.15      7.10 o 
   1   1   6     1924.19     2014.96     26.99 o 
   2   1   6      771.30      776.44     17.72 o 
   3   1   6     2272.86     2466.71     39.41 o 
   4   1   6      381.99      381.74     27.47 o 
   5   1   6      520.06      435.16     32.62 o 
   6   1   6      134.68      113.61     29.43 o 
   7   1   6        7.80        9.24     21.61 o 
   8   1   6       30.24       49.09     22.04 o 
  -8   2   6      826.56      914.45     51.63 o 
  -7   2   6     1347.23     1290.39     72.35 o 
  -6   2   6     1115.75     1172.92     57.01 o 
  -5   2   6      583.04      578.86     20.61 o 
  -4   2   6     5112.51     4961.72     62.28 o 
  -3   2   6    24058.40    23423.08    200.82 o 
  -2   2   6     1437.48     1545.07     22.81 o 
  -1   2   6       29.99       53.04      5.20 o 
   0   2   6     5674.39     5800.07     58.69 o 
   1   2   6      268.24      243.09      9.54 o 
   2   2   6    13185.25    13163.75    140.29 o 
   3   2   6      177.19      198.99     33.84 o 
   4   2   6       55.13       80.84     16.24 o 
   5   2   6     7844.67     7556.59    139.92 o 
   6   2   6      853.94      958.80     47.59 o 
   7   2   6      862.25      820.90     51.97 o 
   8   2   6       13.15       32.95     31.78 o 
  -8   3   6      521.63      529.24     61.50 o 
  -7   3   6      293.31      307.54     28.84 o 
  -6   3   6     4943.13     4935.16     81.27 o 
  -5   3   6        0.11        7.91      6.56 o 
  -4   3   6     8414.59     8519.31     92.09 o 
  -3   3   6     4847.85     4818.93     67.32 o 
  -2   3   6     4583.19     4426.18     47.84 o 
  -1   3   6    18445.03    18046.26    145.41 o 
   0   3   6       21.12       20.71      4.87 o 
   1   3   6    14136.88    13910.90    123.50 o 
   2   3   6     4126.06     4046.31     46.49 o 
   3   3   6     4983.93     5040.96     70.86 o 
   4   3   6     2747.22     2913.73    139.47 o 
   5   3   6       42.29       22.74     43.12 o 
   6   3   6     1506.35     1564.87     60.51 o 
   7   3   6      240.74      186.07     57.83 o 
   8   3   6      486.43      470.17     50.01 o 
  -8   4   6      212.60      212.56     45.37 o 
  -7   4   6      421.65      377.91     32.52 o 
  -6   4   6      846.02      883.00     32.84 o 
  -5   4   6       28.93       40.62     10.08 o 
  -4   4   6     1950.64     1841.61     40.92 o 
  -3   4   6    10026.04    10046.20    117.96 o 
  -2   4   6    10957.77    11643.63    111.78 o 
  -1   4   6     7417.95     7637.25     76.28 o 
   0   4   6      519.26      439.90     11.16 o 
   1   4   6     2595.72     2625.62     40.33 o 
   2   4   6     4882.64     4945.61     56.06 o 
   3   4   6     1569.32     1685.80     37.17 o 
   4   4   6      867.39      955.60     42.04 o 
   5   4   6     1393.75     1395.41     54.62 o 
   6   4   6      472.28      477.61     42.15 o 
   7   4   6      222.57      176.56     25.04 o 
  -8   5   6      878.67     1008.72     81.64 o 
  -7   5   6      663.33      794.62     78.17 o 
  -6   5   6     4256.76     4219.13     96.60 o 
  -5   5   6        7.10        8.34     10.59 o 
  -4   5   6    10771.30    10640.96    129.46 o 
  -3   5   6     3574.19     3624.83     62.50 o 
  -2   5   6     9168.77     9123.06     93.20 o 
  -1   5   6    15614.41    14853.13    156.39 o 
   0   5   6       51.57       36.74      8.42 o 
   1   5   6    20465.44    19829.88    215.56 o 
   2   5   6     3020.63     2920.58     37.20 o 
   3   5   6     4789.13     4855.25     64.69 o 
   4   5   6     5421.16     5281.81     71.79 o 
   5   5   6      572.22      585.08     32.09 o 
   6   5   6     1401.15     1385.41     49.45 o 
   7   5   6       43.72       38.73     21.95 o 
  -8   6   6       54.80       61.69     33.05 o 
  -7   6   6      337.84      300.07     31.60 o 
  -6   6   6       11.10        5.68     13.44 o 
  -5   6   6     2416.45     2510.01     54.16 o 
  -4   6   6     1675.26     1660.29     40.62 o 
  -3   6   6     1322.46     1281.56     33.23 o 
  -2   6   6     6867.08     6560.89    105.07 o 
  -1   6   6     5547.23     5544.13     75.05 o 
   0   6   6       94.63       86.46      7.40 o 
   1   6   6     1612.45     1683.67     45.07 o 
   2   6   6      452.97      432.08     15.44 o 
   3   6   6     2315.69     2405.70     43.10 o 
   4   6   6     2965.26     3111.52     53.20 o 
   5   6   6       79.23       56.82     16.46 o 
   6   6   6       36.14       27.18     14.39 o 
   7   6   6      513.64      502.56     57.54 o 
  -8   7   6       57.60       53.68     36.37 o 
  -7   7   6      128.36      139.32     26.57 o 
  -6   7   6      937.91      974.28     48.41 o 
  -5   7   6       93.39       73.94     13.35 o 
  -4   7   6     4093.41     4009.00     69.55 o 
  -3   7   6     1993.48     2001.20     45.79 o 
  -2   7   6     4134.26     4035.68     56.65 o 
  -1   7   6     5421.34     5269.63     80.56 o 
   0   7   6      125.79      107.19     11.59 o 
   1   7   6     5031.72     5127.97     61.45 o 
   2   7   6      813.32      864.08     22.59 o 
   3   7   6      306.37      306.90     19.26 o 
   4   7   6     2474.09     2413.25     47.55 o 
   5   7   6        3.30        3.36     11.71 o 
   6   7   6      668.72      777.98     52.93 o 
   7   7   6      178.12      230.18     53.53 o 
  -7   8   6      717.85      736.38     48.43 o 
  -6   8   6       79.84       76.05     27.43 o 
  -5   8   6     5654.00     5596.78     93.26 o 
  -4   8   6      863.27      784.51     30.79 o 
  -3   8   6      259.46      202.55     17.40 o 
  -2   8   6     2431.17     2373.23     78.86 o 
  -1   8   6     3792.78     3655.50     97.69 o 
   0   8   6      664.63      655.18     24.35 o 
   1   8   6      999.60      967.79     29.25 o 
   2   8   6      268.49      271.93     14.40 o 
   3   8   6     1397.17     1477.23     48.01 o 
   4   8   6     3862.19     4023.43     72.78 o 
   5   8   6        2.74        2.19     11.73 o 
   6   8   6        1.05      -23.69     18.04 o 
   7   8   6      605.53      579.45     53.23 o 
  -7   9   6       84.75       78.29     24.09 o 
  -6   9   6        0.68       -2.32     24.39 o 
  -5   9   6      296.39      318.13     24.69 o 
  -4   9   6       29.57       49.00     12.61 o 
  -3   9   6       28.28       16.09      9.90 o 
  -2   9   6       12.05       19.57      8.33 o 
  -1   9   6        0.71       -7.41      7.33 o 
   0   9   6       57.21       60.46     11.87 o 
   1   9   6       26.55       19.62      9.09 o 
   2   9   6      286.42      273.61     23.85 o 
   3   9   6        3.83       -1.62      8.64 o 
   4   9   6       91.53       90.71     15.53 o 
   5   9   6        0.22       -3.67     11.70 o 
   6   9   6        4.02      -26.34     18.87 o 
  -7  10   6      631.80      675.11     78.12 o 
  -6  10   6        3.07       15.40     18.11 o 
  -5  10   6     3810.85     3808.80     95.99 o 
  -4  10   6     1834.68     1803.72     75.71 o 
  -3  10   6        8.91        4.29     10.08 o 
  -2  10   6      732.83      781.99     44.00 o 
  -1  10   6      296.22      298.08     21.11 o 
   0  10   6      394.44      378.29     22.29 o 
   1  10   6      641.31      657.71     27.10 o 
   2  10   6     1081.19     1117.87     52.31 o 
   3  10   6     3618.38     3639.93    128.57 o 
   4  10   6     3735.45     3767.03    101.49 o 
   5  10   6       71.82       44.00     29.04 o 
   6  10   6        5.46       11.10     18.82 o 
  -6  11   6      279.74      302.69     36.71 o 
  -5  11   6      217.82      195.88     29.82 o 
  -4  11   6     1226.15     1267.94     43.07 o 
  -3  11   6      358.50      386.07     42.19 o 
  -2  11   6      590.96      548.19     35.24 o 
  -1  11   6      801.49      761.99     31.32 o 
   0  11   6       11.22        8.89     10.12 o 
   1  11   6     1512.40     1408.40     41.14 o 
   2  11   6      121.96      139.72     24.69 o 
   3  11   6      512.65      478.11     33.77 o 
   4  11   6      199.12      187.86     25.71 o 
  -5  12   6      784.49      814.20     48.71 o 
  -4  12   6      252.28      262.11     25.03 o 
  -3  12   6      245.36      212.47     22.67 o 
  -2  12   6     2701.60     2817.01     99.04 o 
  -1  12   6     1001.35      941.44     45.54 o 
   0  12   6      439.93      502.24     28.32 o 
   1  12   6       14.93       12.48     11.66 o 
   2  12   6       20.35       17.54     21.17 o 
   3  12   6     1351.26     1581.94     57.82 o 
   4  12   6      717.18      782.37     62.67 o 
  -5  13   6       58.35       72.51     26.83 o 
  -4  13   6      814.27      823.16     46.51 o 
  -3  13   6      516.29      590.44     41.51 o 
  -2  13   6      388.42      366.58     65.26 o 
  -1  13   6     1395.29     1325.60     44.66 o 
   0  13   6        3.24        7.42     11.34 o 
   1  13   6      895.37      853.64     64.09 o 
   2  13   6      364.29      439.19     35.21 o 
   3  13   6      371.96      363.87     36.47 o 
   4  13   6      375.80      493.65     56.81 o 
  -4  14   6      148.07      162.54     25.01 o 
  -3  14   6      442.71      432.12     38.59 o 
  -2  14   6      853.40     1013.89     51.91 o 
  -1  14   6      125.54      149.76     25.27 o 
   0  14   6       17.86       20.42     13.62 o 
   1  14   6        0.30      -17.63     11.76 o 
   2  14   6      104.25       93.26     22.58 o 
   3  14   6      407.00      420.42     53.97 o 
  -2  15   6      152.20      170.69     30.44 o 
  -1  15   6      446.15      358.69     36.47 o 
   0  15   6        0.87      -19.60     13.06 o 
   1  15   6      443.79      497.08     41.20 o 
   2  15   6      160.61      173.29     30.86 o 
  -8   1   7      213.69      220.82     31.57 o 
  -7   1   7      357.07      355.71     25.36 o 
  -6   1   7     3110.72     3154.75     63.36 o 
  -5   1   7     1872.95     1897.89     37.65 o 
  -4   1   7    18949.46    19054.33    173.73 o 
  -3   1   7     9555.20     9735.79     95.72 o 
  -2   1   7     7518.87     7858.52     65.98 o 
  -1   1   7     7224.11     6508.98     74.69 o 
   0   1   7    31382.41    30149.92    246.41 o 
   1   1   7     5788.45     5704.81     59.09 o 
   2   1   7      217.11      238.91      9.58 o 
   3   1   7    13582.76    13569.56    155.84 o 
   4   1   7     2232.44     2218.27     85.99 o 
   5   1   7     8083.82     7736.92    143.87 o 
   6   1   7       53.06       57.05     17.68 o 
   7   1   7       37.50        4.19     17.38 o 
   8   1   7      864.55      935.78    132.09 o 
  -8   2   7      666.82      654.88     65.51 o 
  -7   2   7      621.94      604.55     31.38 o 
  -6   2   7     1135.72     1141.14     45.57 o 
  -5   2   7     2470.98     2530.55     44.47 o 
  -4   2   7       40.49       42.25     12.93 o 
  -3   2   7     6467.38     6631.09     71.37 o 
  -2   2   7     2207.58     2172.28     23.93 o 
  -1   2   7     1051.99     1061.98     19.64 o 
   0   2   7     7402.21     7489.44     73.76 o 
   1   2   7      256.50      298.14     11.06 o 
   2   2   7     7763.17     7921.01     81.84 o 
   3   2   7       31.02       25.78      7.05 o 
   4   2   7      844.62      868.10     42.58 o 
   5   2   7      364.80      305.67     29.43 o 
   6   2   7      130.70      124.57     27.82 o 
   7   2   7      585.51      550.18     43.00 o 
   8   2   7       14.77       66.88     37.06 o 
  -8   3   7      381.78      283.15     48.69 o 
  -7   3   7       15.57       12.72     13.22 o 
  -6   3   7      806.26      773.33     27.10 o 
  -5   3   7       91.62       87.86     10.97 o 
  -4   3   7     5605.44     5463.58     67.06 o 
  -3   3   7      221.09      151.54     10.34 o 
  -2   3   7       20.37       37.25      5.35 o 
  -1   3   7    42822.59    41807.40    475.26 o 
   0   3   7    35180.09    34839.11    284.30 o 
   1   3   7     1697.83     1694.78     27.27 o 
   2   3   7      865.67      978.46     19.69 o 
   3   3   7     1088.48     1108.78     28.68 o 
   4   3   7     1647.07     1645.01     55.28 o 
   5   3   7     2816.96     2723.67    109.65 o 
   6   3   7       19.40       24.03     16.91 o 
   7   3   7      211.48      216.81     32.52 o 
  -8   4   7     1192.89     1262.73     87.60 o 
  -7   4   7      813.29      909.87     45.20 o 
  -6   4   7     1893.13     1848.51     47.85 o 
  -5   4   7     3624.72     3611.71     56.01 o 
  -4   4   7       79.13       78.17     10.09 o 
  -3   4   7     7598.75     7353.94     70.07 o 
  -2   4   7     3444.74     3623.19     38.94 o 
  -1   4   7     8763.35     9130.05    110.46 o 
   0   4   7     7640.75     7607.98     67.23 o 
   1   4   7     2923.36     2947.31     39.87 o 
   2   4   7     5431.24     5271.46     59.97 o 
   3   4   7        0.52       -2.93     10.53 o 
   4   4   7     2385.17     2416.43     69.17 o 
   5   4   7      597.17      716.88     41.92 o 
   6   4   7      435.77      477.40     38.79 o 
   7   4   7      626.52      616.26     40.63 o 
  -8   5   7      537.28      479.48     60.23 o 
  -7   5   7      217.16      219.53     27.63 o 
  -6   5   7        3.13       13.41      9.80 o 
  -5   5   7        4.20        2.38      8.27 o 
  -4   5   7      100.31       83.51     11.65 o 
  -3   5   7     3180.61     3235.90     49.84 o 
  -2   5   7    10038.39    10270.95    103.67 o 
  -1   5   7     6212.62     6086.53     66.62 o 
   0   5   7     2256.10     2247.45     36.76 o 
   1   5   7     2995.41     3108.06     59.31 o 
   2   5   7      326.79      325.99     18.32 o 
   3   5   7     1888.73     1938.82     37.88 o 
   4   5   7     1162.84     1157.18     39.74 o 
   5   5   7       24.41       28.36     13.11 o 
   6   5   7      185.14      242.05     31.33 o 
   7   5   7      524.37      510.73     48.05 o 
  -8   6   7      802.86      834.49     75.48 o 
  -7   6   7      208.90      258.81     41.11 o 
  -6   6   7      308.35      330.58     23.89 o 
  -5   6   7     3839.69     3816.79     70.20 o 
  -4   6   7       21.05       11.50      8.53 o 
  -3   6   7     7254.66     7220.00     97.18 o 
  -2   6   7      780.88      823.51     22.78 o 
  -1   6   7     3684.42     3621.59     65.08 o 
   0   6   7     4087.15     4050.89    102.30 o 
   1   6   7      496.95      501.74     17.96 o 
   2   6   7     4201.49     4289.57     68.75 o 
   3   6   7      343.53      375.10     23.13 o 
   4   6   7     2274.74     2416.64     46.98 o 
   5   6   7      562.55      633.56     33.87 o 
   6   6   7      114.22       90.17     19.30 o 
   7   6   7      677.11      691.01     54.44 o 
  -8   7   7      404.21      389.62     59.54 o 
  -7   7   7      973.65     1164.90     93.67 o 
  -6   7   7      450.92      499.03     36.16 o 
  -5   7   7      401.58      400.08     29.98 o 
  -4   7   7     2775.40     2808.04     56.84 o 
  -3   7   7      421.38      475.40     50.82 o 
  -2   7   7    19348.43    18870.06    176.10 o 
  -1   7   7     1636.67     1701.98     38.99 o 
   0   7   7      312.54      283.81     16.99 o 
   1   7   7     7537.20     7320.02     94.68 o 
   2   7   7     1436.90     1469.51     35.97 o 
   3   7   7     5264.49     5462.95     74.23 o 
   4   7   7      686.96      661.86     27.56 o 
   5   7   7      192.44      237.36     28.36 o 
   6   7   7      824.73      841.31     41.93 o 
   7   7   7      672.86      673.43     72.06 o 
  -7   8   7        7.48       -3.76     16.15 o 
  -6   8   7      476.75      477.22     38.81 o 
  -5   8   7       49.31       24.69     11.74 o 
  -4   8   7      114.81      106.03     15.30 o 
  -3   8   7      476.92      428.19     23.39 o 
  -2   8   7      157.18      177.61     14.52 o 
  -1   8   7      954.49      947.50     48.94 o 
   0   8   7      161.94      160.69     14.88 o 
   1   8   7       81.78       93.92     12.54 o 
   2   8   7       11.79       10.47     10.45 o 
   3   8   7      419.80      426.39     23.10 o 
   4   8   7       71.96       88.91     13.48 o 
   5   8   7      355.07      381.31     28.97 o 
   6   8   7       10.43       -0.58     18.63 o 
  -7   9   7     1314.81     1349.47     63.64 o 
  -6   9   7       79.29      108.44     23.69 o 
  -5   9   7      387.01      337.76     41.06 o 
  -4   9   7      488.19      496.73     27.42 o 
  -3   9   7     3298.27     3379.68     66.31 o 
  -2   9   7    13531.87    12724.28    135.50 o 
  -1   9   7     1321.98     1334.40     37.50 o 
   0   9   7     4059.83     3971.78     68.35 o 
   1   9   7     8771.40     8612.17    112.80 o 
   2   9   7     2781.27     2674.08     71.96 o 
   3   9   7     2902.44     3043.80     74.42 o 
   4   9   7        7.57       14.21     12.69 o 
   5   9   7      101.32       56.79     27.38 o 
   6   9   7     1590.99     1681.06     77.88 o 
  -6  10   7        0.35       -1.75     16.03 o 
  -5  10   7      108.35      140.43     19.53 o 
  -4  10   7       29.07       24.43     13.03 o 
  -3  10   7        8.88       22.81     11.01 o 
  -2  10   7       37.05       24.16     12.28 o 
  -1  10   7      171.79      164.71     17.13 o 
   0  10   7        0.59       -0.22      8.61 o 
   1  10   7      636.88      610.61     26.65 o 
   2  10   7      162.00      175.31     22.47 o 
   3  10   7       23.38        1.61     13.03 o 
   4  10   7       25.25       51.61     18.29 o 
   5  10   7        6.07       -8.60     17.20 o 
   6  10   7      124.78       82.72     43.12 o 
  -6  11   7       24.19       23.98     19.97 o 
  -5  11   7      437.82      376.92     29.32 o 
  -4  11   7        6.24       15.47     12.75 o 
  -3  11   7      240.48      240.42     22.36 o 
  -2  11   7     4663.09     4422.75     99.16 o 
  -1  11   7      661.40      639.23     29.88 o 
   0  11   7       13.24       17.77     10.45 o 
   1  11   7     2631.85     2741.70     59.08 o 
   2  11   7      388.19      348.21     29.42 o 
   3  11   7     1064.98     1118.47     48.09 o 
   4  11   7        3.61       31.45     16.26 o 
   5  11   7       47.55       61.79     37.15 o 
  -5  12   7      626.85      643.81     46.48 o 
  -4  12   7       35.34       63.49     16.23 o 
  -3  12   7      565.43      538.58     31.53 o 
  -2  12   7      413.75      442.79     35.12 o 
  -1  12   7      227.05      164.96     25.09 o 
   0  12   7      450.81      494.24     28.41 o 
   1  12   7        5.51       -4.57     10.80 o 
   2  12   7      243.95      281.48     29.23 o 
   3  12   7       42.47       48.62     19.22 o 
   4  12   7      186.05      171.16     27.52 o 
  -5  13   7       76.93       84.73     25.86 o 
  -4  13   7       45.72       12.25     27.60 o 
  -3  13   7      205.67      120.61     25.56 o 
  -2  13   7      736.67      808.51     44.91 o 
  -1  13   7      631.96      587.54     63.22 o 
   0  13   7      904.99      888.77     36.84 o 
   1  13   7      601.24      726.61     33.70 o 
   2  13   7      115.87      154.99     24.76 o 
   3  13   7      181.75      192.70     27.76 o 
   4  13   7       33.04       39.01     30.21 o 
  -4  14   7        0.91      -19.59     13.06 o 
  -3  14   7      318.74      330.08     35.95 o 
  -2  14   7      153.33      174.86     28.38 o 
  -1  14   7      187.51      161.40     31.58 o 
   0  14   7      199.75      176.15     22.15 o 
   1  14   7        6.30      -21.30     14.20 o 
   2  14   7      128.13      148.13     26.20 o 
   3  14   7        8.31       39.87     24.39 o 
  -2  15   7       11.92       -8.17     19.09 o 
  -1  15   7      521.14      493.56     41.79 o 
   0  15   7     1061.56     1060.48     44.10 o 
   1  15   7        1.70       -6.51     25.71 o 
  -8   0   8      799.14      704.55     65.70 o 
  -7   0   8     1017.76     1022.01     46.64 o 
  -6   0   8    12655.84    12791.78    326.12 o 
  -5   0   8      588.20      584.13     29.82 o 
  -4   0   8     4050.77     4209.63    128.38 o 
  -3   0   8    13272.11    13286.10    138.85 o 
  -2   0   8       79.17       76.01      7.08 o 
  -1   0   8    38702.25    35350.05    433.67 o 
   0   0   8      594.42      672.55     23.32 o 
   1   0   8     2816.21     3043.87     86.28 o 
   2   0   8    29022.71    28715.61    337.51 o 
   3   0   8     5732.23     5553.95    148.42 o 
   4   0   8     5464.64     5745.69    161.13 o 
   5   0   8       47.58       62.09     27.08 o 
   6   0   8      784.84      748.84     65.12 o 
   7   0   8     1654.82     1529.65     94.64 o 
  -8   1   8       30.67       33.60     18.56 o 
  -7   1   8       86.99      104.16     13.91 o 
  -6   1   8        0.24        7.25      8.33 o 
  -5   1   8      225.00      236.29     14.91 o 
  -4   1   8      764.58      778.18     21.60 o 
  -3   1   8     1176.87     1255.60     24.29 o 
  -2   1   8     1273.88     1278.23     17.08 o 
  -1   1   8      450.32      493.95     14.13 o 
   0   1   8     1544.75     1582.29     38.33 o 
   1   1   8       17.62       26.58      5.53 o 
   2   1   8      551.11      551.80     14.26 o 
   3   1   8       12.86       26.13     11.17 o 
   4   1   8       14.95       -0.36     11.37 o 
   5   1   8      399.32      336.32     61.06 o 
   6   1   8       11.97       14.23     14.50 o 
   7   1   8      215.98      204.12     32.07 o 
  -8   2   8      111.50       61.40     28.84 o 
  -7   2   8      766.71      750.49     40.73 o 
  -6   2   8     8261.36     8155.56    102.49 o 
  -5   2   8        2.29        2.99      8.71 o 
  -4   2   8     2245.15     2245.23     38.08 o 
  -3   2   8     5961.96     5711.27     56.61 o 
  -2   2   8      182.60      212.13      8.44 o 
  -1   2   8    28084.07    26433.08    220.83 o 
   0   2   8      509.11      499.72     14.78 o 
   1   2   8       44.20       66.03      6.90 o 
   2   2   8    20207.16    20045.47    173.24 o 
   3   2   8     2039.16     2067.92     39.71 o 
   4   2   8     3569.45     3611.78     86.41 o 
   5   2   8       31.05       48.26     17.79 o 
   6   2   8      412.00      352.45     52.36 o 
   7   2   8     1058.96     1007.83     55.51 o 
  -8   3   8      154.80      223.80     43.90 o 
  -7   3   8     1593.73     1725.61     90.44 o 
  -6   3   8        1.64        0.67      9.62 o 
  -5   3   8     1969.36     1937.32     55.58 o 
  -4   3   8     2351.45     2307.88     38.85 o 
  -3   3   8     2099.97     2058.28     31.48 o 
  -2   3   8     6382.86     6510.45     56.99 o 
  -1   3   8       30.25       39.84      7.82 o 
   0   3   8     9770.17     9792.30    108.08 o 
   1   3   8     1058.24     1109.10     22.46 o 
   2   3   8     5301.87     5459.57     60.64 o 
   3   3   8     1774.23     1742.26     37.76 o 
   4   3   8      241.56      254.15     26.45 o 
   5   3   8     2187.43     2114.94    129.25 o 
   6   3   8        1.02       12.98     15.21 o 
   7   3   8      450.53      433.83     41.10 o 
  -8   4   8      378.69      351.10     53.29 o 
  -7   4   8      478.60      456.10     35.50 o 
  -6   4   8     2032.18     1942.17     49.75 o 
  -5   4   8      601.82      594.87     26.94 o 
  -4   4   8       53.77       54.69     14.71 o 
  -3   4   8      363.82      373.46     15.44 o 
  -2   4   8      623.37      586.59     28.75 o 
  -1   4   8    11639.11    11420.10    145.89 o 
   0   4   8     6619.25     7018.15     88.01 o 
   1   4   8     5236.54     5398.61     88.92 o 
   2   4   8     5698.12     5425.62     76.62 o 
   3   4   8       86.52       96.33     12.28 o 
   4   4   8      151.45      140.63     29.92 o 
   5   4   8       25.90       -2.81     17.35 o 
   6   4   8       61.12       57.63     20.14 o 
   7   4   8      393.25      334.56     32.77 o 
  -8   5   8       87.53       94.06     33.73 o 
  -7   5   8      691.46      666.30     41.49 o 
  -6   5   8      439.84      430.56     25.81 o 
  -5   5   8     2087.15     2096.46     49.49 o 
  -4   5   8     2153.96     2133.50     47.01 o 
  -3   5   8      948.45      902.40     23.87 o 
  -2   5   8     6272.87     6307.05     73.38 o 
  -1   5   8       11.70       13.19      5.73 o 
   0   5   8     8309.66     8372.53     87.07 o 
   1   5   8     1227.19     1329.79     26.93 o 
   2   5   8     4790.90     4824.44     63.01 o 
   3   5   8     4485.68     4624.97     73.55 o 
   4   5   8      701.92      718.17     32.63 o 
   5   5   8     3165.72     3214.69     74.10 o 
   6   5   8      111.46      146.39     26.58 o 
   7   5   8     1020.02      985.08     48.29 o 
  -8   6   8      964.20     1124.09     84.38 o 
  -7   6   8      157.10      157.94     25.43 o 
  -6   6   8       11.49        2.72      9.84 o 
  -5   6   8     3235.35     3186.56     63.91 o 
  -4   6   8     1928.19     1954.83     45.88 o 
  -3   6   8     2552.34     2507.18     43.16 o 
  -2   6   8     1336.59     1332.23     31.37 o 
  -1   6   8       13.34       29.26      6.65 o 
   0   6   8     8326.01     8036.67     86.54 o 
   1   6   8     8782.11     8898.05     94.99 o 
   2   6   8       25.86       19.28      7.08 o 
   3   6   8       95.08      102.23     13.03 o 
   4   6   8     1039.82     1045.50     39.08 o 
   5   6   8      102.65      120.28     38.70 o 
   6   6   8      926.44      944.98     44.12 o 
   7   6   8       26.19        7.51     22.50 o 
  -7   7   8      430.27      453.72     37.98 o 
  -6   7   8       43.97       61.59     15.25 o 
  -5   7   8     1222.12     1183.82     38.71 o 
  -4   7   8      219.10      226.21     18.45 o 
  -3   7   8      187.79      177.38     17.88 o 
  -2   7   8     1431.61     1382.45     34.21 o 
  -1   7   8      141.68      166.78     14.60 o 
   0   7   8     1909.54     1872.72     41.02 o 
   1   7   8     1917.55     1908.17     75.11 o 
   2   7   8     1355.01     1407.76     52.07 o 
   3   7   8     2831.13     2890.26     56.54 o 
   4   7   8      383.06      344.66     26.28 o 
   5   7   8      727.33      760.30     75.09 o 
   6   7   8       45.24       48.79     18.03 o 
  -7   8   8      424.35      542.69     44.91 o 
  -6   8   8      268.22      281.08     32.09 o 
  -5   8   8     1586.36     1581.70     68.14 o 
  -4   8   8     2443.87     2384.45    216.27 o 
  -3   8   8     3468.39     3458.69     56.40 o 
  -2   8   8      468.65      456.60     31.77 o 
  -1   8   8     1872.63     1916.02     44.27 o 
   0   8   8     7236.87     7102.00     97.66 o 
   1   8   8     8195.88     8045.93    105.55 o 
   2   8   8     1361.93     1434.70     47.27 o 
   3   8   8        0.08      -13.70      9.13 o 
   4   8   8     3307.95     3412.90     99.65 o 
   5   8   8        7.56        0.29     12.17 o 
   6   8   8     1229.08     1263.33     53.93 o 
  -7   9   8        4.95       19.94     22.07 o 
  -6   9   8        0.04       -6.78     13.24 o 
  -5   9   8      206.89      185.47     21.09 o 
  -4   9   8       79.41       88.66     15.41 o 
  -3   9   8      643.89      693.34     30.45 o 
  -2   9   8       11.88       22.69     11.27 o 
  -1   9   8       93.81      108.61     14.76 o 
   0   9   8        0.04        7.54      8.73 o 
   1   9   8       23.27       27.91     10.96 o 
   2   9   8       44.19       41.09     15.30 o 
   3   9   8        0.58        0.46     11.31 o 
   4   9   8      384.98      450.28     28.39 o 
   5   9   8        0.30       -9.58     17.56 o 
   6   9   8      157.48      201.02     53.97 o 
  -6  10   8      207.91      162.07     28.01 o 
  -5  10   8     1919.96     1953.01     55.77 o 
  -4  10   8     2610.75     2597.00     62.16 o 
  -3  10   8     3291.42     3212.96     67.55 o 
  -2  10   8     2048.85     1957.27     60.41 o 
  -1  10   8      667.02      681.07     28.84 o 
   0  10   8     1700.40     1791.37     45.76 o 
   1  10   8     3421.01     3435.00     65.37 o 
   2  10   8       27.56       17.26     13.55 o 
   3  10   8      551.44      532.52     34.81 o 
   4  10   8     1645.19     1732.18     68.23 o 
   5  10   8      407.69      384.65     39.00 o 
  -6  11   8       36.91        4.08     18.77 o 
  -5  11   8       70.61       89.68     18.85 o 
  -4  11   8       63.02       58.82     16.35 o 
  -3  11   8        8.62        0.64     11.13 o 
  -2  11   8      348.36      338.79     24.72 o 
  -1  11   8       33.43       35.27     17.05 o 
   0  11   8      591.10      583.79     29.25 o 
   1  11   8        1.20       -0.15     10.51 o 
   2  11   8      507.27      451.30     32.97 o 
   3  11   8      232.33      198.11     26.27 o 
   4  11   8      500.18      565.16     33.29 o 
   5  11   8      171.17      173.35     49.86 o 
  -5  12   8      191.19      192.79     29.57 o 
  -4  12   8      518.74      586.39     35.03 o 
  -3  12   8      353.46      258.52     29.93 o 
  -2  12   8      421.64      401.78     27.80 o 
  -1  12   8       14.82       17.62     12.13 o 
   0  12   8     1894.78     1954.33     52.29 o 
   1  12   8     2029.24     2212.99     95.08 o 
   2  12   8        1.08       14.16     15.06 o 
   3  12   8       50.81       54.75     22.05 o 
   4  12   8      285.48      279.30     31.56 o 
  -4  13   8       79.34       66.52     17.61 o 
  -3  13   8      214.38      210.42     48.10 o 
  -2  13   8      184.14      187.87     37.64 o 
  -1  13   8       59.52       48.97     15.18 o 
   0  13   8      314.39      316.68     26.20 o 
   1  13   8       36.82       30.74     20.48 o 
   2  13   8      355.76      294.06     32.20 o 
   3  13   8      240.70      257.11     30.62 o 
  -3  14   8        5.26       10.86     19.04 o 
  -2  14   8      163.96      136.75     25.92 o 
  -1  14   8      378.76      420.72     31.24 o 
   0  14   8      339.48      385.68     29.41 o 
   1  14   8      248.90      294.71     36.62 o 
   2  14   8      280.85      247.68     41.80 o 
  -2  15   8      162.43      153.06     29.84 o 
  -1  15   8       38.92       40.49     21.09 o 
   0  15   8      151.01      167.49     35.19 o 
   1  15   8        6.62       15.68     21.63 o 
  -8   1   9      584.82      581.65     58.47 o 
  -7   1   9     2844.63     2872.02     62.05 o 
  -6   1   9     2404.11     2384.46     52.69 o 
  -5   1   9      396.05      359.56     17.55 o 
  -4   1   9     6853.74     6836.64     78.39 o 
  -3   1   9    11288.15    11158.18     95.39 o 
  -2   1   9     4440.05     4611.70     42.36 o 
  -1   1   9     1051.86     1173.95     65.00 o 
   0   1   9     6930.48     7258.23     75.18 o 
   1   1   9     1528.32     1434.59     29.40 o 
   2   1   9    15397.27    15306.93    137.91 o 
   3   1   9      696.37      676.51     39.94 o 
   4   1   9       11.06       12.97     12.53 o 
   5   1   9     2913.89     2770.27     81.16 o 
   6   1   9      124.93      100.05     22.50 o 
   7   1   9      886.24      792.32     93.71 o 
  -8   2   9      264.64      268.58     46.05 o 
  -7   2   9      241.03      248.98     24.76 o 
  -6   2   9     1162.76     1207.12     65.36 o 
  -5   2   9        0.52        2.68      6.39 o 
  -4   2   9     4626.24     4648.11     60.13 o 
  -3   2   9      926.14      940.32     19.85 o 
  -2   2   9     4196.87     3974.98     42.64 o 
  -1   2   9    12025.51    12153.43    113.69 o 
   0   2   9     3515.86     3668.12     46.51 o 
   1   2   9     9733.43     9652.09     94.78 o 
   2   2   9       12.45        9.30      5.80 o 
   3   2   9     1881.86     1892.21     64.19 o 
   4   2   9     2507.01     2517.18     75.58 o 
   5   2   9      408.38      413.05     34.92 o 
   6   2   9      927.10      881.52     49.06 o 
   7   2   9        0.91        1.92     18.72 o 
  -8   3   9      131.40      121.04     35.00 o 
  -7   3   9     1375.74     1312.88     54.19 o 
  -6   3   9     2657.83     2626.86     70.01 o 
  -5   3   9      374.92      470.02     23.87 o 
  -4   3   9     3382.27     3344.68     59.71 o 
  -3   3   9     5044.51     4831.17     55.63 o 
  -2   3   9      245.00      216.84      9.29 o 
  -1   3   9       51.54       24.63      5.81 o 
   0   3   9       32.60       21.22      5.88 o 
   1   3   9    13062.77    13422.31    125.43 o 
   2   3   9    13282.00    13333.26    150.27 o 
   3   3   9        4.73       18.84     11.30 o 
   4   3   9       25.32       16.41     13.72 o 
   5   3   9     1744.82     1771.77     64.61 o 
   6   3   9        8.66       23.24     17.03 o 
   7   3   9      291.38      299.38     37.01 o 
  -8   4   9      376.49      299.77     48.50 o 
  -7   4   9     1014.10      990.72     47.70 o 
  -6   4   9     2397.88     2410.99     56.75 o 
  -5   4   9      183.08      168.86     21.13 o 
  -4   4   9     7755.10     7718.63    104.56 o 
  -3   4   9     1315.76     1246.70     27.88 o 
  -2   4   9    11725.11    11893.46    134.72 o 
  -1   4   9     6950.52     6566.26    132.73 o 
   0   4   9     2999.69     3060.56     43.27 o 
   1   4   9    10295.56     9970.56    100.05 o 
   2   4   9      561.68      612.89     23.49 o 
   3   4   9     5695.92     5673.46    121.28 o 
   4   4   9     2837.29     2980.27     86.63 o 
   5   4   9      844.93      872.49     46.69 o 
   6   4   9     1590.76     1650.81     90.10 o 
   7   4   9        6.98       27.72     16.70 o 
  -8   5   9      207.49      155.86     27.55 o 
  -7   5   9      301.47      303.87     31.56 o 
  -6   5   9     1070.17     1072.75     43.69 o 
  -5   5   9     1623.35     1634.77     64.61 o 
  -4   5   9     1242.88     1260.79     36.05 o 
  -3   5   9     1667.90     1678.14     34.16 o 
  -2   5   9      338.87      342.45     15.76 o 
  -1   5   9      557.14      557.21     17.34 o 
   0   5   9     1095.10     1034.02     24.19 o 
   1   5   9     1506.39     1453.29     25.38 o 
   2   5   9     2507.45     2526.76     53.34 o 
   3   5   9     2351.94     2435.35     50.87 o 
   4   5   9     1546.27     1623.94     59.85 o 
   5   5   9      148.58      168.06     21.57 o 
   6   5   9       38.77       14.85     15.57 o 
   7   5   9        0.06       -7.32     17.10 o 
  -8   6   9      193.07      216.70     33.49 o 
  -7   6   9      423.49      392.87     35.19 o 
  -6   6   9     2479.18     2311.49     57.31 o 
  -5   6   9      723.36      662.19     29.20 o 
  -4   6   9     2687.57     2481.91     52.95 o 
  -3   6   9      572.46      587.04     22.79 o 
  -2   6   9     2577.68     2434.81     42.04 o 
  -1   6   9     4976.12     4954.39     61.83 o 
   0   6   9      283.71      291.31     22.47 o 
   1   6   9     6476.95     6505.74     76.90 o 
   2   6   9      343.30      362.36     28.67 o 
   3   6   9     1794.53     1772.63     38.57 o 
   4   6   9     1635.02     1661.80     62.93 o 
   5   6   9       25.01       35.16     15.41 o 
   6   6   9     1380.03     1358.07     52.58 o 
   7   6   9       53.85       44.01     21.02 o 
  -7   7   9       31.71       15.28     15.66 o 
  -6   7   9      373.71      410.16     42.03 o 
  -5   7   9     3813.08     3784.04    102.05 o 
  -4   7   9      768.95      725.88     34.76 o 
  -3   7   9      141.00      134.11     13.06 o 
  -2   7   9     3601.10     3570.62     84.50 o 
  -1   7   9      194.18      161.68     15.07 o 
   0   7   9     6055.44     6015.81     74.32 o 
   1   7   9     2129.36     2120.93     39.44 o 
   2   7   9       17.65       33.10     13.15 o 
   3   7   9     1791.72     1889.30     47.57 o 
   4   7   9     1304.55     1379.61     58.94 o 
   5   7   9       92.14       83.20     18.13 o 
   6   7   9        9.02        9.00     15.97 o 
  -7   8   9       88.40       92.79     24.43 o 
  -6   8   9      275.01      265.51     34.58 o 
  -5   8   9       99.10       83.53     15.35 o 
  -4   8   9      818.76      805.68     31.98 o 
  -3   8   9        9.66       16.60      8.36 o 
  -2   8   9     1188.19     1174.97     35.56 o 
  -1   8   9      197.00      212.24     18.32 o 
   0   8   9       28.92       22.81      8.34 o 
   1   8   9     1000.63      972.09     27.72 o 
   2   8   9      249.54      249.44     20.13 o 
   3   8   9      637.36      626.86     30.02 o 
   4   8   9      179.77      190.66     28.51 o 
   5   8   9       12.49      -10.35     16.44 o 
   6   8   9       28.39       43.80     18.81 o 
  -7   9   9      141.50      146.37     31.97 o 
  -6   9   9       99.00       89.41     18.67 o 
  -5   9   9     3350.85     3441.43    132.91 o 
  -4   9   9      141.80      113.64     17.04 o 
  -3   9   9       24.75       24.59      9.79 o 
  -2   9   9     2423.96     2490.18     98.21 o 
  -1   9   9        3.91        4.75      9.40 o 
   0   9   9     3212.89     3253.75     82.18 o 
   1   9   9      110.92      110.30     21.29 o 
   2   9   9      286.27      285.32     37.84 o 
   3   9   9     3838.63     4097.58     97.47 o 
   4   9   9     2561.24     2586.19     82.69 o 
   5   9   9       87.29       97.38     26.16 o 
   6   9   9        6.42      -13.10     27.87 o 
  -6  10   9       66.00      117.88     25.75 o 
  -5  10   9        0.33        4.71     12.56 o 
  -4  10   9      333.96      368.26     38.29 o 
  -3  10   9       12.41       22.48     20.42 o 
  -2  10   9     1039.98     1004.91     37.11 o 
  -1  10   9       92.98       89.22     16.03 o 
   0  10   9      259.30      239.84     20.38 o 
   1  10   9        2.07       14.09     12.41 o 
   2  10   9        5.87       14.28     26.50 o 
   3  10   9      414.30      404.89     27.75 o 
   4  10   9       37.42       56.14     21.75 o 
   5  10   9       92.85       79.62     55.93 o 
  -6  11   9       34.39       29.33     33.98 o 
  -5  11   9     2214.14     2346.74     64.43 o 
  -4  11   9      319.96      308.59     26.80 o 
  -3  11   9        7.23        3.67     13.84 o 
  -2  11   9     1315.44     1289.33     43.30 o 
  -1  11   9       24.27        3.17     17.04 o 
   0  11   9     2979.44     2977.66     64.22 o 
   1  11   9      843.24      837.27     50.84 o 
   2  11   9        0.83       -1.22     13.72 o 
   3  11   9      665.41      779.98     36.89 o 
   4  11   9      814.31      857.54     45.16 o 
   5  11   9        1.20       13.10     19.88 o 
  -5  12   9       19.12       -2.46     16.20 o 
  -4  12   9      623.94      560.85     34.50 o 
  -3  12   9       32.87       16.73     17.30 o 
  -2  12   9      523.07      477.48     30.61 o 
  -1  12   9      644.17      612.80     33.20 o 
   0  12   9      111.19      109.86     17.65 o 
   1  12   9     1289.49     1398.91     55.82 o 
   2  12   9       28.94       15.02     17.17 o 
   3  12   9      775.04      728.95     36.77 o 
   4  12   9      126.81      142.93     22.36 o 
  -4  13   9      121.69       93.10     20.92 o 
  -3  13   9        9.10        3.03     17.07 o 
  -2  13   9      311.14      322.28     27.87 o 
  -1  13   9        1.57        3.21     18.66 o 
   0  13   9      578.56      547.62     41.20 o 
   1  13   9      309.64      316.55     32.35 o 
   2  13   9      285.13      350.12     34.24 o 
   3  13   9      531.40      561.86     41.89 o 
  -3  14   9        1.37       26.62     28.60 o 
  -2  14   9      489.73      454.89     40.37 o 
  -1  14   9      463.19      444.23     32.01 o 
   0  14   9      160.61      170.89     22.41 o 
   1  14   9      965.33      882.45     48.48 o 
   2  14   9        9.03       29.90     19.61 o 
  -7   0  10     2115.75     2220.66     68.48 o 
  -6   0  10     2037.08     1917.71     59.15 o 
  -5   0  10      874.93      873.64     47.81 o 
  -4   0  10    19034.70    18813.08    244.56 o 
  -3   0  10     7638.34     7840.53     91.93 o 
  -2   0  10      870.49      838.37     27.83 o 
  -1   0  10     9008.67     8728.07    124.95 o 
   0   0  10     9552.78     9413.73    132.97 o 
   1   0  10     7859.46     7974.69    117.18 o 
   2   0  10     1847.35     1832.45     42.54 o 
   3   0  10     3362.57     3373.44    114.59 o 
   4   0  10     1874.89     1804.39     87.90 o 
   5   0  10     6539.85     6114.09    185.38 o 
   6   0  10       11.87       -1.47     20.24 o 
   7   0  10       50.18       30.90     30.31 o 
  -8   1  10      133.05       89.66     33.05 o 
  -7   1  10        4.39      -14.13     10.43 o 
  -6   1  10      175.30      148.17     14.48 o 
  -5   1  10      287.56      277.35     15.89 o 
  -4   1  10      271.48      314.26     14.99 o 
  -3   1  10      528.52      547.14     18.64 o 
  -2   1  10        8.01       12.45      6.07 o 
  -1   1  10     1065.34     1078.68     23.06 o 
   0   1  10      251.22      250.74     12.18 o 
   1   1  10       54.03       44.05      7.02 o 
   2   1  10     1677.38     1700.39     36.47 o 
   3   1  10        1.22       -0.85      9.36 o 
   4   1  10     1126.18     1096.54     48.10 o 
   5   1  10        0.38        1.35     15.65 o 
   6   1  10       59.43       92.36     23.48 o 
   7   1  10       26.64        8.92     27.67 o 
  -8   2  10       50.42       75.48     29.72 o 
  -7   2  10      542.71      596.55     31.40 o 
  -6   2  10      314.61      305.64     22.36 o 
  -5   2  10        8.68        1.39      8.14 o 
  -4   2  10    12611.40    12280.07    122.33 o 
  -3   2  10     7809.12     7795.19     72.92 o 
  -2   2  10      338.17      385.74     12.40 o 
  -1   2  10     2849.81     2575.12     38.16 o 
   0   2  10     9708.82     9718.62     97.25 o 
   1   2  10     1963.92     1852.26     54.04 o 
   2   2  10     4133.81     4256.98     65.41 o 
   3   2  10       37.40       50.68     14.08 o 
   4   2  10     1950.60     1930.22     65.31 o 
   5   2  10     2856.60     2696.11    148.47 o 
   6   2  10       67.85       47.53     19.44 o 
   7   2  10        0.16      -15.41     18.64 o 
  -8   3  10      498.27      548.06     40.93 o 
  -7   3  10      799.90      753.53     33.97 o 
  -6   3  10     1037.75     1051.30     42.81 o 
  -5   3  10     5813.95     5725.66     89.37 o 
  -4   3  10     1037.50     1067.30     49.94 o 
  -3   3  10     9394.97     9253.12     98.05 o 
  -2   3  10      300.45      288.74     16.66 o 
  -1   3  10     7062.29     7139.66     77.17 o 
   0   3  10     3860.94     3777.30     51.34 o 
   1   3  10      464.78      499.66     22.45 o 
   2   3  10     6620.33     6737.97     91.30 o 
   3   3  10      258.56      207.47     23.99 o 
   4   3  10     3380.96     3462.37     89.67 o 
   5   3  10      395.89      426.13     36.92 o 
   6   3  10      346.97      290.67     34.97 o 
   7   3  10      384.01      379.87     42.39 o 
  -8   4  10      142.90      161.18     27.93 o 
  -7   4  10      166.87      160.25     22.95 o 
  -6   4  10      317.99      310.59     23.43 o 
  -5   4  10      982.07     1007.55     34.21 o 
  -4   4  10     4036.67     4035.42     74.50 o 
  -3   4  10     3351.62     3307.08     49.83 o 
  -2   4  10      539.34      488.67     20.69 o 
  -1   4  10     1066.27     1009.88     29.99 o 
   0   4  10     1231.50     1270.29     26.90 o 
   1   4  10      264.17      227.93     12.67 o 
   2   4  10     1102.94     1103.57     31.94 o 
   3   4  10      865.92      822.73     40.54 o 
   4   4  10     2231.32     2170.82     70.17 o 
   5   4  10      746.78      721.40     44.91 o 
   6   4  10       12.19       26.11     21.71 o 
   7   4  10      106.12       99.14     23.89 o 
  -8   5  10     1248.04     1355.57     68.69 o 
  -7   5  10      137.38      140.53     27.23 o 
  -6   5  10     2129.40     2129.33     93.12 o 
  -5   5  10     2379.67     2316.00     61.65 o 
  -4   5  10      207.67      176.98     16.75 o 
  -3   5  10    10245.72    10048.97    108.60 o 
  -2   5  10      885.28      918.75     30.12 o 
  -1   5  10     6380.61     6368.95     73.41 o 
   0   5  10     6669.07     6509.87     75.15 o 
   1   5  10      714.52      697.90     20.93 o 
   2   5  10     5944.44     6127.51     89.18 o 
   3   5  10      211.51      194.70     17.59 o 
   4   5  10     2091.24     2083.08     69.83 o 
   5   5  10      580.84      603.71     43.63 o 
   6   5  10      258.92      234.00     27.42 o 
  -7   6  10      265.59      296.86     31.94 o 
  -6   6  10      889.57      926.69     36.81 o 
  -5   6  10     2038.52     2038.48     57.11 o 
  -4   6  10      350.50      334.01     26.30 o 
  -3   6  10     1398.75     1456.90     38.55 o 
  -2   6  10     5892.17     5919.14     86.50 o 
  -1   6  10     1161.37     1114.55     31.89 o 
   0   6  10      430.42      436.22     17.57 o 
   1   6  10      120.69      120.71     11.59 o 
   2   6  10       60.34       58.87     11.75 o 
   3   6  10     2751.20     2751.76     57.45 o 
   4   6  10     1782.23     1770.17     60.91 o 
   5   6  10       37.61       24.55     14.53 o 
   6   6  10      140.37      184.74     26.02 o 
  -7   7  10       58.47       77.29     20.69 o 
  -6   7  10      835.11      824.02     41.18 o 
  -5   7  10      773.71      716.60     31.87 o 
  -4   7  10       18.27        9.08      9.80 o 
  -3   7  10     4223.86     4157.85     65.50 o 
  -2   7  10      288.37      306.63     51.93 o 
  -1   7  10     2339.20     2302.75     51.19 o 
   0   7  10     2221.33     2157.63     59.09 o 
   1   7  10      217.26      220.83     15.03 o 
   2   7  10     1426.39     1427.55     46.96 o 
   3   7  10      388.14      399.12     24.94 o 
   4   7  10      374.68      369.28     35.79 o 
   5   7  10      820.63      741.39     49.46 o 
   6   7  10       87.94      109.83     22.25 o 
  -7   8  10      605.35      625.34     84.13 o 
  -6   8  10      736.46      761.92     35.76 o 
  -5   8  10     1761.31     1715.19     49.28 o 
  -4   8  10      192.53      228.94     20.84 o 
  -3   8  10      126.52      140.22     14.66 o 
  -2   8  10     9771.68     9880.09    157.24 o 
  -1   8  10     2854.41     2720.92     56.43 o 
   0   8  10     1115.23     1042.68     28.76 o 
   1   8  10       70.54       65.13     13.12 o 
   2   8  10      171.51      149.98     21.69 o 
   3   8  10     2119.62     2216.95     54.92 o 
   4   8  10      234.95      213.30     30.15 o 
   5   8  10       29.09       35.27     43.61 o 
   6   8  10      952.98     1085.81     61.74 o 
  -6   9  10       26.46        2.84     13.28 o 
  -5   9  10       80.08      124.62     21.63 o 
  -4   9  10        1.53       -4.68      9.89 o 
  -3   9  10       17.33        5.26      9.55 o 
  -2   9  10      113.55      103.42     15.74 o 
  -1   9  10      122.48      151.44     17.20 o 
   0   9  10       78.30       84.95     13.89 o 
   1   9  10       30.64       42.87     12.69 o 
   2   9  10       79.81       78.47     18.03 o 
   3   9  10       18.29       13.78     13.12 o 
   4   9  10       37.49       33.39     20.26 o 
   5   9  10        4.89       10.40     19.85 o 
  -6  10  10      326.56      349.53     34.71 o 
  -5  10  10      444.18      441.69     40.29 o 
  -4  10  10       79.28       62.50     15.51 o 
  -3  10  10     1306.59     1346.96     44.32 o 
  -2  10  10     6542.42     6462.74    125.37 o 
  -1  10  10       62.84       40.06     17.34 o 
   0  10  10     1259.21     1175.48     38.49 o 
   1  10  10      376.36      372.76     24.72 o 
   2  10  10       54.06       48.87     14.35 o 
   3  10  10     1763.37     1999.30     63.41 o 
   4  10  10      178.59      138.11     28.49 o 
   5  10  10        0.35      -25.58     17.74 o 
  -5  11  10      313.46      324.83     29.12 o 
  -4  11  10        1.66       -6.48     12.48 o 
  -3  11  10      611.28      649.36     42.12 o 
  -2  11  10      258.23      289.20     24.42 o 
  -1  11  10      420.61      392.64     26.47 o 
   0  11  10      830.00      779.06     33.57 o 
   1  11  10      248.38      277.80     23.63 o 
   2  11  10      464.70      423.88     28.75 o 
   3  11  10       27.37       14.74     18.65 o 
   4  11  10      118.20      185.53     30.89 o 
  -5  12  10      459.97      485.27     44.46 o 
  -4  12  10        7.79        8.86     15.24 o 
  -3  12  10      484.08      470.43     38.02 o 
  -2  12  10     1535.26     1613.34     50.94 o 
  -1  12  10       61.93       25.49     13.31 o 
   0  12  10        1.68       -3.21     11.96 o 
   1  12  10      141.05      159.71     32.31 o 
   2  12  10      533.69      595.45     33.67 o 
   3  12  10     1284.81     1359.36     49.05 o 
   4  12  10        1.12      -13.46     20.30 o 
  -4  13  10       12.54       -1.90     21.08 o 
  -3  13  10      668.32      568.57     43.07 o 
  -2  13  10      173.48      212.44     24.49 o 
  -1  13  10      773.82      781.52     46.29 o 
   0  13  10      384.35      410.86     29.16 o 
   1  13  10      125.08      137.49     46.10 o 
   2  13  10      391.80      425.69     31.45 o 
   3  13  10       20.07       36.85     17.79 o 
  -3  14  10      354.44      347.67     38.46 o 
  -2  14  10       42.18       18.10     19.98 o 
  -1  14  10        3.90      -12.11     13.92 o 
   0  14  10      179.77      137.29     44.24 o 
   1  14  10       77.43       44.90     30.99 o 
  -8   1  11      151.37      171.69     38.52 o 
  -7   1  11        9.52        0.99     10.33 o 
  -6   1  11     4661.32     4681.32     82.17 o 
  -5   1  11        3.21       12.24      8.10 o 
  -4   1  11     4650.89     4630.87     84.80 o 
  -3   1  11     2088.17     2096.86     41.71 o 
  -2   1  11      934.01      910.03     24.81 o 
  -1   1  11    46151.06    43891.30    367.37 o 
   0   1  11     2058.96     2136.40     35.41 o 
   1   1  11     4801.50     4803.09    100.53 o 
   2   1  11     7171.95     6944.24     92.91 o 
   3   1  11     1998.98     2008.95     62.81 o 
   4   1  11     5733.19     5689.71    121.33 o 
   5   1  11      434.60      479.40     51.67 o 
   6   1  11      225.17      176.15     28.85 o 
   7   1  11      650.75      719.82    111.26 o 
  -8   2  11        2.49       -4.10     14.69 o 
  -7   2  11      893.48      942.70     37.64 o 
  -6   2  11      244.90      243.13     21.10 o 
  -5   2  11     1056.09     1046.95     34.20 o 
  -4   2  11     1035.18     1038.64     31.56 o 
  -3   2  11       37.53       46.79      8.00 o 
  -2   2  11     3200.86     3204.45     54.52 o 
  -1   2  11        0.03        0.66      5.86 o 
   0   2  11      978.35      931.78     35.94 o 
   1   2  11     1471.65     1468.46     28.97 o 
   2   2  11     1144.46     1133.39     31.60 o 
   3   2  11     1579.10     1482.25     53.47 o 
   4   2  11      385.56      393.86     41.26 o 
   5   2  11      594.57      563.19     41.45 o 
   6   2  11       27.25       -2.24     15.57 o 
   7   2  11      242.37      300.37     39.92 o 
  -8   3  11        0.98        7.36     16.03 o 
  -7   3  11      470.64      481.15     29.74 o 
  -6   3  11     2593.54     2487.21     58.25 o 
  -5   3  11      358.32      324.59     38.07 o 
  -4   3  11     4997.49     5080.26     93.08 o 
  -3   3  11      299.30      339.42     22.85 o 
  -2   3  11     1451.27     1587.36     37.19 o 
  -1   3  11    10970.71    10851.13    108.46 o 
   0   3  11     1014.53      926.75     23.12 o 
   1   3  11      209.85      206.67     12.62 o 
   2   3  11     2057.10     2182.53     45.78 o 
   3   3  11       94.69       70.96     26.94 o 
   4   3  11     2639.34     2556.63    101.24 o 
   5   3  11      180.94      169.01     55.14 o 
   6   3  11        7.98       12.61     18.90 o 
   7   3  11      486.11      469.63     47.69 o 
  -8   4  11       14.31       24.38     17.31 o 
  -7   4  11     1684.55     1759.11     52.26 o 
  -6   4  11      341.75      360.24     30.75 o 
  -5   4  11     3582.83     3630.81     69.24 o 
  -4   4  11     2237.24     2354.02     52.83 o 
  -3   4  11     1634.86     1595.04     33.53 o 
  -2   4  11     5425.08     5223.93     77.57 o 
  -1   4  11       89.73       90.97      9.53 o 
   0   4  11     7356.73     7547.38     84.04 o 
   1   4  11     1152.49     1142.30     26.58 o 
   2   4  11     3573.37     3682.36     63.88 o 
   3   4  11     1095.39     1099.87     47.53 o 
   4   4  11      301.76      317.31     32.87 o 
   5   4  11      817.12      882.68     77.73 o 
   6   4  11       51.49       22.79     19.04 o 
  -8   5  11      497.45      515.76     41.33 o 
  -7   5  11      306.83      312.69     26.57 o 
  -6   5  11       12.57        5.68     12.52 o 
  -5   5  11        1.38       -4.73      8.30 o 
  -4   5  11      212.55      171.27     30.73 o 
  -3   5  11     2799.83     2844.27     47.98 o 
  -2   5  11     3235.15     3230.12     58.65 o 
  -1   5  11      643.01      641.28     36.89 o 
   0   5  11      941.48      903.62     32.59 o 
   1   5  11     2356.01     2335.88     46.63 o 
   2   5  11      606.33      655.03     26.55 o 
   3   5  11       31.33       13.00     15.16 o 
   4   5  11      302.11      269.16     31.14 o 
   5   5  11      615.96      641.78     45.50 o 
   6   5  11      639.70      713.09     43.36 o 
  -7   6  11      769.16      732.00     36.34 o 
  -6   6  11        2.75       -4.33     10.73 o 
  -5   6  11     1243.04     1196.97     39.64 o 
  -4   6  11     1937.22     1867.15     47.14 o 
  -3   6  11     1328.40     1261.31     32.07 o 
  -2   6  11     3373.79     3197.97     59.72 o 
  -1   6  11       13.78       23.78     13.30 o 
   0   6  11     3259.09     3117.23     48.73 o 
   1   6  11      720.90      758.57     23.62 o 
   2   6  11      730.65      700.77     28.54 o 
   3   6  11     1242.55     1206.12     57.49 o 
   4   6  11       78.60       90.16     22.35 o 
   5   6  11      385.85      480.79     39.63 o 
   6   6  11       17.18       44.72     20.29 o 
  -7   7  11      569.44      517.13     39.91 o 
  -6   7  11      186.53      218.44     22.80 o 
  -5   7  11      212.97      249.94     22.24 o 
  -4   7  11      157.01      160.00     29.92 o 
  -3   7  11     5807.91     5742.84     78.38 o 
  -2   7  11     3657.04     3581.63     66.00 o 
  -1   7  11      543.65      575.27     24.83 o 
   0   7  11     2246.51     2356.71     58.35 o 
   1   7  11     9126.16     8861.57    119.26 o 
   2   7  11      449.38      438.80     27.38 o 
   3   7  11     2354.35     2317.99     55.28 o 
   4   7  11      643.44      678.83     45.22 o 
   5   7  11       49.58       26.59     18.73 o 
   6   7  11     1025.83     1132.09     86.77 o 
  -7   8  11       36.27       35.10     19.65 o 
  -6   8  11        0.11        0.56     12.71 o 
  -5   8  11      223.34      233.42     22.73 o 
  -4   8  11      149.03      133.29     17.40 o 
  -3   8  11       76.64       84.44     12.77 o 
  -2   8  11      424.86      432.62     24.67 o 
  -1   8  11      157.78      179.48     17.55 o 
   0   8  11      915.38      905.55     32.13 o 
   1   8  11      200.40      253.70     20.66 o 
   2   8  11      305.59      289.22     22.31 o 
   3   8  11       93.99       80.58     16.18 o 
   4   8  11       28.85       17.18     19.51 o 
   5   8  11      124.17       89.35     25.20 o 
  -6   9  11      696.46      709.96     36.49 o 
  -5   9  11      339.17      354.12     27.35 o 
  -4   9  11     1455.08     1455.46     45.91 o 
  -3   9  11     2315.13     2350.43     57.28 o 
  -2   9  11     2461.07     2324.67     55.92 o 
  -1   9  11      114.36      131.00     17.05 o 
   0   9  11     3498.61     3448.99     66.77 o 
   1   9  11     6264.65     6237.73     98.39 o 
   2   9  11      809.91      929.80     63.30 o 
   3   9  11      707.21      715.02     36.91 o 
   4   9  11      762.77      837.04     50.68 o 
   5   9  11      150.61      201.43     33.55 o 
  -6  10  11       50.03       24.11     19.28 o 
  -5  10  11       38.24       31.55     16.21 o 
  -4  10  11       50.02       34.13     15.20 o 
  -3  10  11       32.20       27.55     13.64 o 
  -2  10  11       70.05       87.32     16.26 o 
  -1  10  11        8.53        1.51     10.72 o 
   0  10  11      695.64      575.39     29.10 o 
   1  10  11      114.97      106.25     17.26 o 
   2  10  11      379.19      345.24     25.88 o 
   3  10  11       93.38       74.53     18.61 o 
   4  10  11      126.88      105.07     27.57 o 
  -5  11  11        0.34        2.04     14.49 o 
  -4  11  11      338.79      363.51     37.95 o 
  -3  11  11     1189.71     1262.47     55.48 o 
  -2  11  11     1924.01     1768.94     52.20 o 
  -1  11  11        2.85       -7.27     10.64 o 
   0  11  11     1295.97     1396.57     53.90 o 
   1  11  11     1496.85     1506.76     57.07 o 
   2  11  11      837.65      904.19     55.31 o 
   3  11  11      245.19      239.98     25.65 o 
   4  11  11      355.00      378.21     65.12 o 
  -4  12  11      200.52      200.24     31.19 o 
  -3  12  11        3.51       -3.91     15.96 o 
  -2  12  11      276.80      344.45     28.19 o 
  -1  12  11        3.81        5.17     12.62 o 
   0  12  11      151.87      214.36     22.92 o 
   1  12  11       16.23       40.57     20.68 o 
   2  12  11       51.14       52.53     16.95 o 
   3  12  11       75.21      127.78     28.35 o 
  -3  13  11      279.90      313.66     36.39 o 
  -2  13  11      279.84      283.83     26.87 o 
  -1  13  11      172.56      176.51     25.55 o 
   0  13  11      421.00      393.92     36.52 o 
   1  13  11      141.62      148.01     28.99 o 
   2  13  11        1.05       24.78     19.36 o 
  -2  14  11      438.37      457.38     34.54 o 
  -1  14  11        0.65        5.13     21.74 o 
   0  14  11      223.63      173.35     32.87 o 
  -8   0  12       34.18       -2.64     22.00 o 
  -7   0  12     3439.05     3335.89    128.77 o 
  -6   0  12      522.54      552.80     53.29 o 
  -5   0  12     2477.42     2500.82    100.22 o 
  -4   0  12     5752.03     5806.59    173.11 o 
  -3   0  12    17031.49    17061.12    223.37 o 
  -2   0  12     9213.82     9123.41    135.49 o 
  -1   0  12    13760.32    13956.89    188.94 o 
   0   0  12      655.16      658.92     28.43 o 
   1   0  12     5462.69     5345.67     95.52 o 
   2   0  12    11352.30    10965.94    246.78 o 
   3   0  12      773.74      754.22     55.34 o 
   4   0  12       46.96       53.38     25.62 o 
   5   0  12     2784.54     2560.75    117.03 o 
   6   0  12       72.71       90.24     33.93 o 
  -8   1  12       23.30       33.54     25.42 o 
  -7   1  12      272.38      248.09     30.56 o 
  -6   1  12      277.19      291.95     34.54 o 
  -5   1  12      293.40      339.51     21.74 o 
  -4   1  12      574.74      589.61     24.56 o 
  -3   1  12       69.97       75.82     12.66 o 
  -2   1  12      593.13      612.26     19.70 o 
  -1   1  12        2.44        8.10      5.76 o 
   0   1  12      118.99      123.95     10.50 o 
   1   1  12      711.39      713.13     31.41 o 
   2   1  12      322.42      326.83     26.96 o 
   3   1  12      191.69      165.05     22.64 o 
   4   1  12        0.67       42.33     30.94 o 
   5   1  12       25.56       41.80     19.38 o 
   6   1  12      157.37      148.95     34.46 o 
  -8   2  12      138.64      102.56     34.90 o 
  -7   2  12     1907.81     1932.15     54.09 o 
  -6   2  12     2846.33     2983.55     64.25 o 
  -5   2  12      131.38      105.83     14.87 o 
  -4   2  12     1698.63     1765.00     42.94 o 
  -3   2  12     4508.62     4579.93     60.83 o 
  -2   2  12     7423.85     7314.71     96.78 o 
  -1   2  12     8503.91     8784.87     93.71 o 
   0   2  12      253.97      255.54     13.78 o 
   1   2  12     3265.51     3146.93     46.93 o 
   2   2  12     9338.22     9429.22    119.76 o 
   3   2  12       51.77       28.04     14.24 o 
   4   2  12      452.55      458.17     36.34 o 
   5   2  12      583.13      512.81     53.33 o 
   6   2  12        1.96        6.89     32.90 o 
  -8   3  12      285.70      316.16     45.02 o 
  -7   3  12     1038.23     1024.84     40.50 o 
  -6   3  12      714.65      719.51     51.09 o 
  -5   3  12      146.60      155.49     17.12 o 
  -4   3  12     1305.22     1375.83     38.08 o 
  -3   3  12     1240.36     1187.74     29.66 o 
  -2   3  12     2823.36     2845.61     53.16 o 
  -1   3  12     3302.23     3244.44     47.77 o 
   0   3  12      922.58      895.19     23.57 o 
   1   3  12     5358.66     5402.91     74.55 o 
   2   3  12       45.16       46.60     11.29 o 
   3   3  12     2347.81     2369.51     71.28 o 
   4   3  12      445.41      432.94     39.89 o 
   5   3  12      520.83      473.39     41.01 o 
   6   3  12      614.59      524.26     45.38 o 
  -8   4  12      122.13      124.77     31.09 o 
  -7   4  12     1281.97     1200.23     44.09 o 
  -6   4  12     1102.73     1049.64     38.56 o 
  -5   4  12        5.14        8.09      9.70 o 
  -4   4  12      110.36      121.55     12.31 o 
  -3   4  12       15.61       14.06      8.59 o 
  -2   4  12     1782.20     1755.98     41.31 o 
  -1   4  12     1132.90     1129.55     26.82 o 
   0   4  12      288.77      296.13     15.41 o 
   1   4  12     2319.37     2324.12     40.40 o 
   2   4  12     2462.06     2464.53     52.10 o 
   3   4  12      350.79      351.88     31.89 o 
   4   4  12       32.58       30.87     17.26 o 
   5   4  12        0.16        1.42     30.75 o 
   6   4  12      180.07      150.28     30.53 o 
  -7   5  12      272.21      339.11     27.57 o 
  -6   5  12     1511.24     1439.31     45.51 o 
  -5   5  12      156.74      184.30     19.35 o 
  -4   5  12     3836.76     3773.74     59.90 o 
  -3   5  12       43.12       54.95     10.15 o 
  -2   5  12     3401.68     3358.66     61.53 o 
  -1   5  12     2644.31     2624.67     52.02 o 
   0   5  12     1407.81     1401.06     31.13 o 
   1   5  12     4621.36     4637.74     62.77 o 
   2   5  12      104.48      120.28     21.68 o 
   3   5  12     3008.91     2972.26     83.54 o 
   4   5  12     1321.70     1386.89     60.03 o 
   5   5  12      656.66      610.13     46.19 o 
   6   5  12     1006.88     1125.32     52.30 o 
  -7   6  12       70.23       51.95     15.75 o 
  -6   6  12     1364.27     1286.47     44.26 o 
  -5   6  12     2853.02     2881.62     63.89 o 
  -4   6  12      117.22      121.46     15.24 o 
  -3   6  12     1500.67     1458.83     49.60 o 
  -2   6  12      103.21       87.48     13.34 o 
  -1   6  12      154.91      163.15     15.87 o 
   0   6  12     4293.51     4317.45     60.94 o 
   1   6  12     1274.64     1284.41     37.68 o 
   2   6  12      127.66      128.50     16.23 o 
   3   6  12     1313.74     1408.37     57.46 o 
   4   6  12      536.15      520.77     40.70 o 
   5   6  12      339.14      298.50    101.49 o 
   6   6  12      305.61      299.68     40.89 o 
  -7   7  12        9.06       -4.26     12.93 o 
  -6   7  12      609.24      539.21     32.95 o 
  -5   7  12        0.30        0.61     10.44 o 
  -4   7  12     1372.13     1385.44     41.90 o 
  -3   7  12      141.04      112.40     15.56 o 
  -2   7  12      922.79      877.01     32.08 o 
  -1   7  12     1370.15     1338.61     38.26 o 
   0   7  12      372.70      349.05     18.20 o 
   1   7  12     1220.93     1289.51     38.89 o 
   2   7  12      189.04      183.08     18.94 o 
   3   7  12      660.27      610.43     41.28 o 
   4   7  12      732.53      749.55     47.90 o 
   5   7  12      109.28       93.30     26.33 o 
  -6   8  12      265.23      240.84     25.25 o 
  -5   8  12     4114.85     4075.37     81.53 o 
  -4   8  12        0.64        3.71     12.28 o 
  -3   8  12     1531.38     1575.92     45.54 o 
  -2   8  12     1417.03     1486.21     42.96 o 
  -1   8  12        3.44       -1.46      8.53 o 
   0   8  12     8848.97     8773.96    120.07 o 
   1   8  12     2018.03     1928.08     49.41 o 
   2   8  12       64.25       68.68     14.98 o 
   3   8  12      798.69      751.16     59.69 o 
   4   8  12      659.02      701.71     47.88 o 
   5   8  12      238.54      202.07     54.02 o 
  -6   9  12       24.34       10.24     13.66 o 
  -5   9  12       31.90       18.05     13.80 o 
  -4   9  12       40.79        3.77     11.31 o 
  -3   9  12        1.08      -13.74      9.16 o 
  -2   9  12       39.55       41.44     12.49 o 
  -1   9  12       23.68       20.65     12.24 o 
   0   9  12       70.29       56.71     14.03 o 
   1   9  12        7.64      -10.03      9.87 o 
   2   9  12       83.57       61.14     15.73 o 
   3   9  12       60.42       44.51     16.07 o 
   4   9  12      105.85      109.62     56.46 o 
   5   9  12       40.86       45.26     24.97 o 
  -6  10  12        2.10       -2.44     16.38 o 
  -5  10  12     1758.02     1809.17     68.37 o 
  -4  10  12      106.10       77.00     16.91 o 
  -3  10  12      531.61      513.98     39.70 o 
  -2  10  12      449.76      511.91     43.77 o 
  -1  10  12      104.02       93.62     16.74 o 
   0  10  12     5274.42     5117.80     95.99 o 
   1  10  12      366.06      363.45     32.05 o 
   2  10  12      131.99      116.84     18.76 o 
   3  10  12      947.85      985.54     41.25 o 
   4  10  12      315.51      255.47     35.32 o 
  -5  11  12        0.48       -2.82     15.64 o 
  -4  11  12      249.85      205.96     45.17 o 
  -3  11  12        0.83       -6.33     12.13 o 
  -2  11  12      346.18      323.87     26.41 o 
  -1  11  12       11.54        3.81     11.99 o 
   0  11  12      218.96      156.65     25.02 o 
   1  11  12       41.27       41.30     17.97 o 
   2  11  12       31.24       32.40     15.87 o 
   3  11  12      388.73      399.61     30.97 o 
  -4  12  12       21.70       21.79     21.33 o 
  -3  12  12      388.12      430.14     34.21 o 
  -2  12  12       21.86       17.11     13.93 o 
  -1  12  12       41.17       49.60     16.17 o 
   0  12  12     1785.46     2031.99     84.72 o 
   1  12  12      347.99      312.25     33.08 o 
   2  12  12        3.61       -5.64     15.76 o 
   3  12  12      226.65      277.20     29.10 o 
  -3  13  12        0.45       17.37     20.92 o 
  -2  13  12      241.13      228.21     52.31 o 
  -1  13  12       32.21       26.64     16.10 o 
   0  13  12       87.63       58.25     21.86 o 
   1  13  12      291.31      287.26     71.32 o 
   2  13  12       16.37        0.52     20.19 o 
  -8   1  13      190.08      149.10     40.97 o 
  -7   1  13     3709.57     3743.84     99.95 o 
  -6   1  13       31.50       -2.19     14.11 o 
  -5   1  13      278.85      256.78     22.15 o 
  -4   1  13     9089.70     9053.49    119.12 o 
  -3   1  13     7072.55     7435.82    129.59 o 
  -2   1  13       12.01       14.81      8.45 o 
  -1   1  13      696.37      741.66     32.87 o 
   0   1  13        2.62        8.49      6.56 o 
   1   1  13    10855.03    10740.91    173.28 o 
   2   1  13     3503.32     3405.31     83.20 o 
   3   1  13      489.90      458.34     34.52 o 
   4   1  13      711.45      567.75     39.96 o 
   5   1  13     2067.06     2076.35     76.18 o 
   6   1  13       56.17       50.41     22.23 o 
  -8   2  13      490.06      607.57     44.95 o 
  -7   2  13       83.09       81.35     23.65 o 
  -6   2  13      836.51      821.26     37.09 o 
  -5   2  13     1557.08     1693.18     45.02 o 
  -4   2  13      671.09      682.75     42.80 o 
  -3   2  13     4045.46     4062.37     72.85 o 
  -2   2  13        9.91        7.60      7.91 o 
  -1   2  13     2731.23     2820.95     44.98 o 
   0   2  13     2717.11     2620.86     43.14 o 
   1   2  13     1786.74     1825.25     35.25 o 
   2   2  13     1579.17     1526.89    111.56 o 
   3   2  13        3.08        3.79     11.89 o 
   4   2  13      712.01      695.56     44.48 o 
   5   2  13      150.08      108.41     55.73 o 
   6   2  13      159.13      184.48     31.97 o 
  -8   3  13        2.71       -4.50     26.59 o 
  -7   3  13      910.48      939.50     38.80 o 
  -6   3  13      195.05      185.87     20.21 o 
  -5   3  13      696.77      684.10     42.75 o 
  -4   3  13     5416.02     5308.58     85.11 o 
  -3   3  13      281.27      314.30     20.32 o 
  -2   3  13     1077.80     1038.86     32.59 o 
  -1   3  13      623.50      580.24     27.38 o 
   0   3  13      100.01      116.38     11.60 o 
   1   3  13     3067.52     3125.06     48.78 o 
   2   3  13     1075.93     1098.73     46.35 o 
   3   3  13       92.52       88.86     20.25 o 
   4   3  13     1237.89     1186.98     55.33 o 
   5   3  13      628.51      667.72     81.05 o 
   6   3  13       74.34       27.69     21.85 o 
  -7   4  13      117.69      108.29     18.26 o 
  -6   4  13     1649.90     1605.26     63.64 o 
  -5   4  13     1405.58     1363.21     41.97 o 
  -4   4  13      786.21      768.25     27.70 o 
  -3   4  13     5644.59     5588.36     87.11 o 
  -2   4  13      112.86      112.77     14.40 o 
  -1   4  13     7854.11     7800.29    104.72 o 
   0   4  13     2751.44     2700.90     45.33 o 
   1   4  13     2734.75     2766.32     55.62 o 
   2   4  13     4650.02     4533.70     76.51 o 
   3   4  13       17.21        9.61     14.46 o 
   4   4  13     2672.13     2585.60     82.19 o 
   5   4  13      178.49      161.79     30.07 o 
   6   4  13      354.67      345.64     42.33 o 
  -7   5  13       45.92       30.41     14.03 o 
  -6   5  13     1078.64     1107.85     40.77 o 
  -5   5  13     1835.39     1858.13     52.18 o 
  -4   5  13     1053.92      999.01     30.04 o 
  -3   5  13      198.65      214.79     18.91 o 
  -2   5  13       52.95       77.64     13.78 o 
  -1   5  13       20.62       32.92     11.23 o 
   0   5  13      216.89      223.72     15.27 o 
   1   5  13      568.06      610.80     26.37 o 
   2   5  13      430.51      422.99     32.60 o 
   3   5  13     1269.23     1253.61     55.02 o 
   4   5  13     1293.68     1178.88     57.10 o 
   5   5  13       77.50       93.74     25.62 o 
   6   5  13       43.85       69.30     27.74 o 
  -7   6  13      130.60      100.68     18.47 o 
  -6   6  13     1261.08     1245.61     44.32 o 
  -5   6  13      759.46      699.41     32.50 o 
  -4   6  13      819.50      752.11     27.15 o 
  -3   6  13     2446.60     2324.43     53.68 o 
  -2   6  13        6.77       19.28      9.97 o 
  -1   6  13     3645.04     3614.61     65.80 o 
   0   6  13     1177.26     1185.70     39.16 o 
   1   6  13      977.28      968.20     36.74 o 
   2   6  13     2938.27     2945.82     72.95 o 
   3   6  13        8.60       47.73     24.88 o 
   4   6  13     1124.34     1140.77     56.81 o 
   5   6  13      278.45      231.35     34.60 o 
  -7   7  13       51.20       34.01     16.88 o 
  -6   7  13     1566.40     1521.27     49.94 o 
  -5   7  13     2916.08     2891.98     66.74 o 
  -4   7  13      113.10      101.95     13.99 o 
  -3   7  13      333.46      365.55     38.19 o 
  -2   7  13     1046.84     1070.56     35.96 o 
  -1   7  13      195.37      265.72     21.05 o 
   0   7  13      387.93      424.63     25.10 o 
   1   7  13       54.83       50.77     12.93 o 
   2   7  13      653.17      621.97     30.43 o 
   3   7  13     3008.21     2979.97     87.71 o 
   4   7  13      257.50      274.19     48.50 o 
   5   7  13       95.55       94.33     26.75 o 
  -6   8  13      331.55      300.09     27.08 o 
  -5   8  13        6.43       -5.82     11.48 o 
  -4   8  13       66.55       61.49     12.91 o 
  -3   8  13      398.22      459.00     27.54 o 
  -2   8  13        8.18       12.25     10.45 o 
  -1   8  13      507.31      394.88     24.39 o 
   0   8  13      169.96      179.89     33.53 o 
   1   8  13        3.04       -9.14     11.81 o 
   2   8  13      510.86      518.36     37.28 o 
   3   8  13      120.92      110.33     25.48 o 
   4   8  13      389.90      387.71     40.18 o 
   5   8  13       25.76       54.20     24.65 o 
  -6   9  13      789.30      820.83     41.22 o 
  -5   9  13     1182.80     1193.23     44.44 o 
  -4   9  13        3.33      -10.08     11.23 o 
  -3   9  13     1233.16     1184.01     42.14 o 
  -2   9  13     3557.89     3457.31     71.50 o 
  -1   9  13      110.96      135.09     18.19 o 
   0   9  13     1498.31     1438.98     53.74 o 
   1   9  13       68.62       23.71     15.10 o 
   2   9  13      612.75      589.13     41.86 o 
   3   9  13     1802.81     2008.53     74.49 o 
   4   9  13       36.81       42.61     22.04 o 
  -5  10  13        2.81      -17.98     12.68 o 
  -4  10  13       19.23       36.23     20.40 o 
  -3  10  13       26.09       45.39     15.79 o 
  -2  10  13        0.44       19.50     13.19 o 
  -1  10  13      286.99      280.01     41.43 o 
   0  10  13        0.77        6.04     13.92 o 
   1  10  13      106.97       79.03     27.13 o 
   2  10  13      209.14      184.86     22.80 o 
   3  10  13      137.53      151.60     29.15 o 
   4  10  13      155.18      145.59     32.71 o 
  -5  11  13      728.53      755.15     42.79 o 
  -4  11  13        9.40       15.93     18.81 o 
  -3  11  13      185.53      212.50     25.12 o 
  -2  11  13     1218.90     1200.30     44.86 o 
  -1  11  13       58.56       28.82     14.79 o 
   0  11  13      899.56      849.54     60.13 o 
   1  11  13        8.10        4.49     14.48 o 
   2  11  13      116.80      155.35     27.24 o 
   3  11  13      813.21      958.85     56.79 o 
  -4  12  13      164.43      113.27     39.79 o 
  -3  12  13      598.54      603.81     37.65 o 
  -2  12  13        5.14       -2.11     12.03 o 
  -1  12  13      714.86      666.99     64.98 o 
   0  12  13      105.37      133.97     75.87 o 
   1  12  13      328.03      313.61     33.88 o 
   2  12  13      259.96      238.85     32.73 o 
  -2  13  13       35.40       52.70     18.62 o 
  -1  13  13       62.82       68.61     19.44 o 
   0  13  13       14.29      -13.86     19.94 o 
   1  13  13       10.34       15.35     22.03 o 
  -7   0  14       38.72       70.79     29.43 o 
  -6   0  14      359.41      515.16     55.53 o 
  -5   0  14     2081.91     2119.41     97.48 o 
  -4   0  14     3069.38     2932.78    109.90 o 
  -3   0  14      640.23      543.91     47.81 o 
  -2   0  14     2335.07     2323.70     57.83 o 
  -1   0  14    28046.12    27511.01    343.44 o 
   0   0  14     1514.04     1643.14     68.05 o 
   1   0  14     8922.70     8945.87    139.76 o 
   2   0  14       94.56      139.42     29.53 o 
   3   0  14      250.01      237.29     39.99 o 
   4   0  14     2960.08     2832.56    122.51 o 
   5   0  14      605.98      535.50     61.69 o 
   6   0  14       81.93      153.01     47.22 o 
  -7   1  14      195.73      185.39     43.22 o 
  -6   1  14       19.10       13.49     23.03 o 
  -5   1  14      452.57      414.01     40.82 o 
  -4   1  14      280.76      252.95     27.54 o 
  -3   1  14      468.37      468.86     31.77 o 
  -2   1  14     2223.80     2275.38     48.36 o 
  -1   1  14      455.89      468.07     21.30 o 
   0   1  14     1887.51     1938.10     37.36 o 
   1   1  14      167.34      183.42     15.98 o 
   2   1  14       90.28       91.53     24.35 o 
   3   1  14      173.45      149.40     23.62 o 
   4   1  14       37.66       35.25     17.77 o 
   5   1  14      114.98       91.26     24.24 o 
   6   1  14       17.94      -11.65     19.63 o 
  -7   2  14        6.45       -3.97     35.69 o 
  -6   2  14     1159.28     1145.94     57.93 o 
  -5   2  14     1233.26     1227.33     46.74 o 
  -4   2  14     9485.47     9439.44    158.86 o 
  -3   2  14      212.43      243.13     25.08 o 
  -2   2  14       11.95        6.61     13.79 o 
  -1   2  14     8290.99     8048.67    121.59 o 
   0   2  14      672.96      744.38     23.39 o 
   1   2  14     3277.27     3291.58     61.39 o 
   2   2  14       32.93       19.30     12.28 o 
   3   2  14       76.99       71.24     20.48 o 
   4   2  14     2488.45     2459.42     86.14 o 
   5   2  14      405.07      303.61     36.32 o 
   6   2  14       80.59       41.16     25.46 o 
  -7   3  14      785.45      853.87     51.46 o 
  -6   3  14      199.01      152.83     19.37 o 
  -5   3  14     2483.57     2486.97     57.50 o 
  -4   3  14     1971.94     1846.36     46.91 o 
  -3   3  14     2343.25     2316.88     51.67 o 
  -2   3  14     3678.12     3573.44     64.59 o 
  -1   3  14       59.23       61.65     12.38 o 
   0   3  14     3117.04     3195.89     50.47 o 
   1   3  14      560.79      579.14     25.85 o 
   2   3  14      464.55      432.55     58.17 o 
   3   3  14     1492.61     1392.88     98.07 o 
   4   3  14       12.05      -21.11     14.07 o 
   5   3  14      676.50      637.56     51.04 o 
   6   3  14       30.62       -3.09     24.20 o 
  -7   4  14       14.92       -3.05     12.55 o 
  -6   4  14        4.77       19.19     11.73 o 
  -5   4  14      195.00      207.80     20.56 o 
  -4   4  14     1192.64     1190.78     65.38 o 
  -3   4  14      811.12      859.04     31.98 o 
  -2   4  14     1201.24     1111.13     34.98 o 
  -1   4  14     1782.79     1638.06     41.45 o 
   0   4  14       43.70       54.61      9.99 o 
   1   4  14       15.53       17.79     10.50 o 
   2   4  14       50.43       34.54     15.62 o 
   3   4  14      417.20      473.10     37.98 o 
   4   4  14      946.74      979.64     52.34 o 
   5   4  14      152.57      155.65     30.32 o 
  -7   5  14     1368.92     1363.70     64.51 o 
  -6   5  14       11.21       15.51     13.13 o 
  -5   5  14     1621.66     1613.88     47.83 o 
  -4   5  14     1510.07     1465.21     37.45 o 
  -3   5  14      961.70      990.81     52.57 o 
  -2   5  14     4908.34     4700.13     79.11 o 
  -1   5  14       49.47       34.47     13.54 o 
   0   5  14     3524.27     3422.11     77.05 o 
   1   5  14      610.34      619.16     28.02 o 
   2   5  14     1119.02     1116.98     58.86 o 
   3   5  14      990.63      988.74     90.59 o 
   4   5  14       13.66       22.77     18.30 o 
   5   5  14      679.92      572.78     47.77 o 
  -7   6  14       41.37       30.04     16.80 o 
  -6   6  14      223.68      277.46     25.46 o 
  -5   6  14      215.00      204.93     21.99 o 
  -4   6  14      511.72      451.58     25.60 o 
  -3   6  14     3356.99     3205.85     66.41 o 
  -2   6  14     2150.39     2222.76     52.14 o 
  -1   6  14       68.87       35.89     11.14 o 
   0   6  14       10.14       11.78      9.77 o 
   1   6  14     1190.76     1243.39     39.11 o 
   2   6  14       21.03       11.03     12.00 o 
   3   6  14     1170.68     1131.35     66.49 o 
   4   6  14      189.15      170.52     29.93 o 
   5   6  14      111.12      105.78     27.36 o 
  -6   7  14        1.89       -4.19     11.82 o 
  -5   7  14      466.49      454.76     29.68 o 
  -4   7  14      459.73      435.44     23.77 o 
  -3   7  14      207.01      224.07     21.21 o 
  -2   7  14     1136.40     1124.20     37.70 o 
  -1   7  14      104.66       85.95     17.74 o 
   0   7  14      846.31      881.64     32.38 o 
   1   7  14     1106.27     1170.27     38.93 o 
   2   7  14      485.53      516.85     33.80 o 
   3   7  14      567.75      676.22     80.56 o 
   4   7  14        2.29      -22.65     15.10 o 
   5   7  14      163.23      166.02     34.08 o 
  -6   8  14      913.47      903.85     41.73 o 
  -5   8  14      181.15      205.44     41.39 o 
  -4   8  14       31.28        8.23     12.64 o 
  -3   8  14     3515.21     3567.83     74.20 o 
  -2   8  14     4415.79     4158.99     78.65 o 
  -1   8  14      180.35      202.36     19.88 o 
   0   8  14       27.50        5.64     14.00 o 
   1   8  14     1955.58     1863.35     90.44 o 
   2   8  14      544.96      547.68     31.03 o 
   3   8  14     2151.57     2269.01     79.82 o 
   4   8  14        0.33       20.57     18.84 o 
  -5   9  14       39.38        7.92     13.72 o 
  -4   9  14        2.14      -11.40     10.41 o 
  -3   9  14       80.35       72.70     16.01 o 
  -2   9  14       24.67       12.07     12.07 o 
  -1   9  14       17.30       15.51     12.06 o 
   0   9  14      139.24       98.89     20.77 o 
   1   9  14       47.28       61.41     19.01 o 
   2   9  14       15.21       23.17     13.84 o 
   3   9  14       23.60       35.96     20.46 o 
   4   9  14        2.81       -9.05     20.55 o 
  -5  10  14        1.08       15.62     16.33 o 
  -4  10  14       57.76       66.10     21.59 o 
  -3  10  14     1937.19     2039.51     59.41 o 
  -2  10  14     2168.50     2101.56     58.82 o 
  -1  10  14       20.59       11.29     12.39 o 
   0  10  14      100.89      147.51     41.55 o 
   1  10  14      822.56      814.93     44.83 o 
   2  10  14      531.16      570.50     54.04 o 
   3  10  14      992.32     1045.41    136.34 o 
  -4  11  14      156.64      174.07     44.10 o 
  -3  11  14       48.91       43.71     16.29 o 
  -2  11  14      287.01      283.81     27.03 o 
  -1  11  14        2.45      -10.71     11.84 o 
   0  11  14      309.63      272.65     31.54 o 
   1  11  14       48.48       40.71     19.99 o 
   2  11  14      307.45      324.61     36.42 o 
  -3  12  14      937.05      946.46     45.29 o 
  -2  12  14      218.37      206.77     29.63 o 
  -1  12  14       41.54       28.97     15.95 o 
   0  12  14      102.30       88.02     23.21 o 
   1  12  14      126.08       72.67     23.44 o 
  -7   1  15     2417.90     2510.92     84.83 o 
  -6   1  15     1465.21     1445.65     60.84 o 
  -5   1  15     3196.23     3100.48    136.20 o 
  -4   1  15      162.46      126.24     21.82 o 
  -3   1  15     2028.32     2056.79     63.40 o 
  -2   1  15     7221.95     7381.75    103.53 o 
  -1   1  15    11659.86    11832.05    129.06 o 
   0   1  15      199.96      191.67     14.62 o 
   1   1  15      584.99      563.49     26.26 o 
   2   1  15     4532.31     4477.20    102.91 o 
   3   1  15      773.05      732.21     43.61 o 
   4   1  15     1787.67     1671.75     67.30 o 
   5   1  15      251.95      257.31     35.43 o 
  -7   2  15        2.75      -15.41     16.83 o 
  -6   2  15      566.13      567.60     49.42 o 
  -5   2  15        3.16      -10.67     13.93 o 
  -4   2  15      791.32      830.52     31.96 o 
  -3   2  15      470.33      472.32     33.22 o 
  -2   2  15      879.43      849.51     54.17 o 
  -1   2  15     1469.19     1440.74     39.42 o 
   0   2  15      285.51      311.78     22.48 o 
   1   2  15     1448.60     1497.16     50.26 o 
   2   2  15      115.62       89.64     20.48 o 
   3   2  15     1413.35     1347.89     57.11 o 
   4   2  15      135.79      103.27     23.77 o 
   5   2  15      260.05      295.02     36.80 o 
  -7   3  15      864.92      934.03     72.01 o 
  -6   3  15      804.66      807.16     48.55 o 
  -5   3  15      365.35      394.69     25.92 o 
  -4   3  15      129.32      142.16     17.20 o 
  -3   3  15      103.69       73.28     18.43 o 
  -2   3  15     2826.74     2822.64     57.59 o 
  -1   3  15     3549.32     3497.79     64.51 o 
   0   3  15       17.48       10.54      8.32 o 
   1   3  15      946.50      901.85     32.41 o 
   2   3  15     2645.90     2599.04     76.19 o 
   3   3  15      209.18      226.12     29.48 o 
   4   3  15      484.27      473.85     42.73 o 
   5   3  15       16.47       18.02     23.91 o 
  -7   4  15      243.76      279.82     36.02 o 
  -6   4  15     1003.50     1036.30     50.63 o 
  -5   4  15       12.62       12.24     12.31 o 
  -4   4  15     2476.03     2473.40     57.68 o 
  -3   4  15      268.43      230.46     30.93 o 
  -2   4  15     1758.13     1775.90     45.66 o 
  -1   4  15     1300.21     1283.37     37.67 o 
   0   4  15      249.60      268.80     17.08 o 
   1   4  15     2305.69     2380.75     99.12 o 
   2   4  15       17.27       25.24     15.08 o 
   3   4  15     1630.15     1552.64     79.44 o 
   4   4  15      183.14      193.76     30.66 o 
   5   4  15      389.99      417.53     46.83 o 
  -7   5  15      109.24       86.68     18.88 o 
  -6   5  15      143.24      143.67     20.22 o 
  -5   5  15      150.49      202.38     21.81 o 
  -4   5  15      121.28      138.93     31.73 o 
  -3   5  15      781.52      801.93     32.64 o 
  -2   5  15      497.16      492.70     26.00 o 
  -1   5  15      807.06      803.41     30.34 o 
   0   5  15     1764.97     1805.63     62.48 o 
   1   5  15      826.64      799.86     31.83 o 
   2   5  15        1.65       -2.34     15.20 o 
   3   5  15        7.88        3.73     16.56 o 
   4   5  15       23.86        4.07     26.01 o 
   5   5  15       72.61      111.93     34.71 o 
  -6   6  15      767.42      771.80     37.86 o 
  -5   6  15       25.94       20.61     12.96 o 
  -4   6  15     1937.00     1871.82     52.26 o 
  -3   6  15      162.15      180.35     19.83 o 
  -2   6  15     1008.64      934.27     40.69 o 
  -1   6  15      948.83      915.66     34.68 o 
   0   6  15      155.75      134.54     17.84 o 
   1   6  15     1217.35     1293.51     40.98 o 
   2   6  15        4.60        0.26     13.17 o 
   3   6  15      378.93      397.27     37.54 o 
   4   6  15      173.13      148.01     27.86 o 
   5   6  15      155.37      169.94     34.46 o 
  -6   7  15        0.38      -14.18     12.54 o 
  -5   7  15     1268.17     1317.03     46.42 o 
  -4   7  15       20.08       24.05     13.01 o 
  -3   7  15     4205.36     3994.90     78.61 o 
  -2   7  15      342.41      327.17     23.99 o 
  -1   7  15        4.27        6.71     13.04 o 
   0   7  15     3717.81     3736.82    135.27 o 
   1   7  15     1160.49     1166.19     40.91 o 
   2   7  15      313.37      311.35     32.83 o 
   3   7  15      161.14      124.42     26.33 o 
   4   7  15      141.06       99.98     45.02 o 
  -6   8  15       89.13       84.89     33.87 o 
  -5   8  15       28.84       19.67     14.36 o 
  -4   8  15      264.72      284.34     25.51 o 
  -3   8  15        0.28        2.55     11.66 o 
  -2   8  15       86.19      108.28     17.46 o 
  -1   8  15      161.13      188.56     20.10 o 
   0   8  15        2.32        8.00     14.32 o 
   1   8  15      323.25      342.22     32.20 o 
   2   8  15       39.64       31.80     19.06 o 
   3   8  15       39.53       62.75     22.89 o 
   4   8  15      149.48      161.06     59.05 o 
  -5   9  15     1269.19     1365.18     50.56 o 
  -4   9  15       29.59       72.21     17.32 o 
  -3   9  15     3232.65     3260.55     74.03 o 
  -2   9  15       73.93       51.35     15.18 o 
  -1   9  15       47.05       32.54     16.13 o 
   0   9  15     4415.61     4516.79    242.08 o 
   1   9  15      382.90      415.72     53.43 o 
   2   9  15      916.35      895.73     39.30 o 
   3   9  15      129.52      143.19     30.70 o 
  -4  10  15      124.38      144.55     32.00 o 
  -3  10  15       10.27        3.47     13.06 o 
  -2  10  15      100.61      102.85     19.33 o 
  -1  10  15       41.77       24.82     13.94 o 
   0  10  15       49.38       29.11     17.85 o 
   1  10  15        0.09      -23.01     20.04 o 
   2  10  15       89.29      133.40     25.95 o 
   3  10  15        9.54       17.43     44.29 o 
  -4  11  15        1.99        7.28     22.14 o 
  -3  11  15      881.24      960.50     44.43 o 
  -2  11  15       12.42       -2.68     15.09 o 
  -1  11  15       62.89       63.35     18.28 o 
   0  11  15     1716.90     1806.81    148.22 o 
   1  11  15      100.93       69.07     22.85 o 
   2  11  15      236.00      246.41     41.55 o 
  -2  12  15       58.43       23.71     25.08 o 
  -1  12  15      156.05      153.65     30.75 o 
   0  12  15       36.32        7.29     19.19 o 
  -7   0  16     3629.00     3936.41    155.07 o 
  -6   0  16      395.36      392.85     53.58 o 
  -5   0  16       11.06       -7.82     19.26 o 
  -4   0  16     2778.52     3029.86    118.60 o 
  -3   0  16        1.78       -8.70     16.72 o 
  -2   0  16     2715.29     2919.58    106.87 o 
  -1   0  16      401.94      408.37     28.41 o 
   0   0  16      706.37      742.00     48.06 o 
   1   0  16    14091.60    14298.70    311.40 o 
   2   0  16     1305.68     1066.01     68.34 o 
   3   0  16     1231.67     1035.02     72.16 o 
   4   0  16      103.58       73.04     30.60 o 
   5   0  16      406.38      422.87     59.93 o 
  -7   1  16       32.49        0.16     23.47 o 
  -6   1  16      379.30      361.10     42.04 o 
  -5   1  16      128.26       80.99     21.25 o 
  -4   1  16      514.41      492.91     37.53 o 
  -3   1  16      310.94      341.41     30.45 o 
  -2   1  16      513.71      571.38     35.14 o 
  -1   1  16       66.63       75.28     11.64 o 
   0   1  16       80.18       72.34     11.70 o 
   1   1  16      130.01      104.96     51.57 o 
   2   1  16      886.77      805.54     95.67 o 
   3   1  16      245.38      260.09     31.18 o 
   4   1  16      281.96      286.62     34.73 o 
   5   1  16        0.22      -23.61     15.74 o 
  -7   2  16     2173.50     2247.65     82.37 o 
  -6   2  16      154.27      122.94     41.46 o 
  -5   2  16       21.90       14.40     14.92 o 
  -4   2  16     3339.05     3221.53     86.61 o 
  -3   2  16       19.93       17.43     14.93 o 
  -2   2  16     5805.76     5898.96     93.30 o 
  -1   2  16       68.60       61.71     19.54 o 
   0   2  16      585.97      564.36     22.62 o 
   1   2  16     4744.62     4665.01    102.93 o 
   2   2  16     2520.74     2414.88     74.63 o 
   3   2  16       49.11       29.88     17.21 o 
   4   2  16      177.90      179.58     29.80 o 
   5   2  16      245.12      267.15     38.37 o 
  -7   3  16      119.14      182.57     34.56 o 
  -6   3  16     1267.10     1312.05     60.49 o 
  -5   3  16      158.87      249.45     49.86 o 
  -4   3  16      531.73      598.79     39.78 o 
  -3   3  16      924.02      878.38     43.35 o 
  -2   3  16        3.28       -6.60     11.03 o 
  -1   3  16     2145.88     2158.19     83.53 o 
   0   3  16      362.28      366.12     19.60 o 
   1   3  16     1519.53     1363.10     85.30 o 
   2   3  16      913.18      823.37     44.32 o 
   3   3  16      196.15      136.18     25.28 o 
   4   3  16      550.23      546.71     44.55 o 
   5   3  16       75.69       47.26     44.93 o 
  -7   4  16      464.22      416.05     42.74 o 
  -6   4  16      259.05      345.12     46.30 o 
  -5   4  16      287.38      286.91     24.56 o 
  -4   4  16     1075.14     1055.01     49.53 o 
  -3   4  16      462.52      435.41     26.24 o 
  -2   4  16      163.65      160.40     17.98 o 
  -1   4  16      619.51      617.16     27.93 o 
   0   4  16      748.83      740.46     29.56 o 
   1   4  16     1318.97     1354.88     48.43 o 
   2   4  16      541.92      529.83    119.58 o 
   3   4  16       61.98       41.40     29.82 o 
   4   4  16      138.92      175.86     29.76 o 
   5   4  16       24.35       46.31     26.79 o 
  -6   5  16     1017.07      983.89     41.89 o 
  -5   5  16     1040.26     1016.45     43.35 o 
  -4   5  16     1023.95     1039.86     55.53 o 
  -3   5  16     2597.25     2536.98     69.51 o 
  -2   5  16       29.78       18.72     11.48 o 
  -1   5  16     2997.20     3021.16     62.43 o 
   0   5  16      735.89      704.63     62.57 o 
   1   5  16     1465.34     1346.17     42.17 o 
   2   5  16     1446.03     1463.18     59.78 o 
   3   5  16       75.88       43.13     26.79 o 
   4   5  16     1051.05      982.70     56.03 o 
  -6   6  16      653.08      683.71     83.61 o 
  -5   6  16      810.04      835.42     38.12 o 
  -4   6  16       37.49       41.87     20.04 o 
  -3   6  16       53.32       40.78     14.63 o 
  -2   6  16       10.57       27.16     14.47 o 
  -1   6  16     1139.31     1155.05     38.48 o 
   0   6  16     1471.03     1469.00     54.42 o 
   1   6  16       70.83       64.94     15.78 o 
   2   6  16      177.98      152.17     25.99 o 
   3   6  16      970.66      904.35     51.71 o 
   4   6  16      159.85       83.22     57.54 o 
  -6   7  16      101.16       81.64     19.57 o 
  -5   7  16      144.71      170.03     22.39 o 
  -4   7  16       16.27        0.00     11.58 o 
  -3   7  16      734.74      686.26     41.29 o 
  -2   7  16      113.34      132.50     21.94 o 
  -1   7  16     1241.62     1188.86     39.88 o 
   0   7  16      266.95      241.18     53.09 o 
   1   7  16      402.90      398.42     35.39 o 
   2   7  16      196.00      202.26     29.17 o 
   3   7  16       49.30       63.44     29.19 o 
   4   7  16      263.72      239.80     37.68 o 
  -5   8  16      994.25     1121.44    133.21 o 
  -4   8  16      236.29      216.18     27.05 o 
  -3   8  16        4.66        0.51     17.92 o 
  -2   8  16      686.58      700.94     33.57 o 
  -1   8  16     1458.18     1557.44     46.67 o 
   0   8  16     3404.36     3356.45    165.53 o 
   1   8  16        0.90       24.48     27.28 o 
   2   8  16       14.29       33.85     19.92 o 
   3   8  16     1234.18     1299.48     81.25 o 
  -5   9  16        9.05       -1.05     30.75 o 
  -4   9  16        7.69        7.20     13.26 o 
  -3   9  16        7.70       10.91     14.48 o 
  -2   9  16       17.97       16.36     13.29 o 
  -1   9  16       17.76       12.48     12.60 o 
   0   9  16        6.89      -11.28     19.41 o 
   1   9  16        7.35       21.00     19.11 o 
   2   9  16       11.41       11.05     26.69 o 
   3   9  16       85.29       81.83     30.06 o 
  -4  10  16      159.68      129.53     29.50 o 
  -3  10  16       17.70       18.78     19.10 o 
  -2  10  16      584.63      544.75     50.60 o 
  -1  10  16      806.44      886.31     48.06 o 
   0  10  16     1580.47     1707.56     87.46 o 
   1  10  16        6.82       -7.95     25.96 o 
   2  10  16      197.98      233.19     50.35 o 
  -3  11  16      104.36      112.78     23.60 o 
  -2  11  16        0.10        6.52     16.10 o 
  -1  11  16      341.47      286.62     35.15 o 
   0  11  16        2.95       26.16     19.60 o 
   1  11  16      229.76      184.46     30.48 o 
  -7   1  17      362.30      319.03     39.10 o 
  -6   1  17       84.38       82.11     23.19 o 
  -5   1  17     2325.58     2419.05     78.91 o 
  -4   1  17     6816.54     7005.74    140.68 o 
  -3   1  17      161.04      181.87     41.85 o 
  -2   1  17      956.12      955.88     43.90 o 
  -1   1  17     2101.91     2202.81     58.90 o 
   0   1  17       64.54       77.91     19.32 o 
   1   1  17     2588.51     2626.27     75.43 o 
   2   1  17      253.32      282.15     38.28 o 
   3   1  17      180.29      158.83     26.00 o 
   4   1  17     1494.89     1483.56     66.90 o 
   5   1  17       61.80       91.90     26.31 o 
  -7   2  17      500.37      534.50     47.49 o 
  -6   2  17       22.37       16.97     18.36 o 
  -5   2  17      447.39      464.48     38.87 o 
  -4   2  17      426.27      390.09     70.88 o 
  -3   2  17      525.90      579.82     38.44 o 
  -2   2  17      868.28      897.93     43.54 o 
  -1   2  17       14.42       16.15     11.54 o 
   0   2  17     1130.76     1112.21     31.60 o 
   1   2  17      122.16      140.65     33.88 o 
   2   2  17      514.04      520.96     38.30 o 
   3   2  17      289.30      275.72     33.83 o 
   4   2  17       22.53       37.19     30.80 o 
  -6   3  17       29.82       13.22     17.89 o 
  -5   3  17     1175.60     1173.20     56.15 o 
  -4   3  17     2698.91     2807.18     83.27 o 
  -3   3  17      257.33      211.02     61.45 o 
  -2   3  17      314.30      344.62     23.67 o 
  -1   3  17      670.89      655.78     29.32 o 
   0   3  17      285.21      277.01     64.09 o 
   1   3  17     1108.26     1105.37     53.87 o 
   2   3  17       17.63        3.55     15.17 o 
   3   3  17      130.22       88.87     23.91 o 
   4   3  17     1113.68     1100.04     58.73 o 
  -6   4  17       55.86       94.18     45.66 o 
  -5   4  17     1674.20     1619.48     65.52 o 
  -4   4  17      398.10      364.14     44.78 o 
  -3   4  17     1716.51     1795.23     63.28 o 
  -2   4  17     2119.99     2155.10     53.35 o 
  -1   4  17      224.38      258.68     21.52 o 
   0   4  17     2761.82     2888.30     76.28 o 
   1   4  17      271.96      234.51     27.78 o 
   2   4  17     1099.01     1145.53     53.34 o 
   3   4  17      959.85      920.52     51.60 o 
   4   4  17      129.42      136.56     28.86 o 
  -6   5  17      276.51      312.20     37.50 o 
  -5   5  17      281.86      345.74     36.08 o 
  -4   5  17      285.12      319.89     57.44 o 
  -3   5  17     1087.53     1162.13     41.30 o 
  -2   5  17     1711.64     1577.97     59.67 o 
  -1   5  17      122.95      109.80     19.45 o 
   0   5  17      477.27      375.58     59.40 o 
   1   5  17      516.26      467.38     27.95 o 
   2   5  17      222.93      201.79     41.90 o 
   3   5  17      205.56      220.73     31.37 o 
   4   5  17      117.92      129.18     29.44 o 
  -6   6  17        2.01       -3.92     14.56 o 
  -5   6  17     1218.72     1376.25    103.20 o 
  -4   6  17      259.36      312.46     33.39 o 
  -3   6  17      884.45      863.46     42.58 o 
  -2   6  17     1774.32     1812.13     96.97 o 
  -1   6  17      106.87      120.22     17.95 o 
   0   6  17     1805.02     1790.65     61.29 o 
   1   6  17      374.57      420.21     34.36 o 
   2   6  17      624.55      605.54     70.44 o 
   3   6  17      918.90      952.24     53.32 o 
   4   6  17      114.37       47.89     25.78 o 
  -5   7  17       99.52       78.58     22.88 o 
  -4   7  17       31.60       39.85     19.64 o 
  -3   7  17     1753.41     1648.32     51.03 o 
  -2   7  17      967.10      884.64     43.35 o 
  -1   7  17      378.58      400.64     26.87 o 
   0   7  17      422.56      394.58     49.81 o 
   1   7  17        3.71        8.61     15.53 o 
   2   7  17      354.86      370.32     37.38 o 
   3   7  17      921.77     1033.54     58.03 o 
  -5   8  17      131.51      103.79     27.20 o 
  -4   8  17       39.65       23.43     14.72 o 
  -3   8  17      196.85      171.02     21.68 o 
  -2   8  17      144.28      134.17     29.77 o 
  -1   8  17       27.45        8.08     12.25 o 
   0   8  17      119.67      106.29     22.20 o 
   1   8  17       53.06       18.19     18.04 o 
   2   8  17       18.97       -1.66     23.86 o 
   3   8  17      163.69      150.67     36.71 o 
  -4   9  17        0.74       -5.12     14.21 o 
  -3   9  17      885.74      927.23     40.73 o 
  -2   9  17      301.83      327.51     27.83 o 
  -1   9  17      318.27      319.21     33.74 o 
   0   9  17        8.43      -23.76     15.84 o 
   1   9  17       31.00       31.09     20.32 o 
  -3  10  17       32.92       25.39     16.33 o 
  -2  10  17       77.25      100.39     24.75 o 
  -1  10  17       51.52       43.25     32.90 o 
   0  10  17      143.32      149.79     27.27 o 
   1  10  17        9.28       -9.78     17.43 o 
  -1  11  17       80.30      107.91     27.85 o 
  -6   0  18      207.51      172.37     42.63 o 
  -5   0  18     4052.08     4172.14    155.26 o 
  -4   0  18     2349.20     2547.85    113.12 o 
  -3   0  18      160.83      161.62     36.27 o 
  -2   0  18     1665.69     1731.45     85.84 o 
  -1   0  18     3835.69     3963.49    128.57 o 
   0   0  18      776.16      757.35     53.92 o 
   1   0  18      321.55      327.44     44.78 o 
   2   0  18      963.16      980.07     70.30 o 
   3   0  18      510.26      393.63     55.05 o 
   4   0  18     1407.49     1327.85     91.12 o 
  -6   1  18      215.45      169.65     30.34 o 
  -5   1  18        3.38        9.87     17.98 o 
  -4   1  18      523.72      533.77     41.03 o 
  -3   1  18      110.86       78.55     20.66 o 
  -2   1  18      336.76      331.76     30.77 o 
  -1   1  18      817.37      821.96     33.04 o 
   0   1  18      639.89      581.63     34.06 o 
   1   1  18      198.39      198.18     26.85 o 
   2   1  18      208.71      175.42     27.39 o 
   3   1  18        0.74       10.24     16.83 o 
   4   1  18        8.01        5.78     29.87 o 
  -6   2  18      235.14      285.54     40.38 o 
  -5   2  18     1528.25     1385.66     61.80 o 
  -4   2  18      785.13      893.63     48.88 o 
  -3   2  18       12.56       37.04     18.36 o 
  -2   2  18     2530.23     2487.82     73.10 o 
  -1   2  18     2530.26     2674.22    105.05 o 
   0   2  18      546.79      608.92     41.30 o 
   1   2  18        9.75       22.96     15.60 o 
   2   2  18     1780.76     1663.50     64.92 o 
   3   2  18      383.01      375.93     87.07 o 
   4   2  18     1923.67     1886.08     78.40 o 
  -6   3  18      416.64      356.52     46.00 o 
  -5   3  18        9.43       10.07     17.89 o 
  -4   3  18     1746.17     1660.80     64.99 o 
  -3   3  18      154.43      129.42     24.61 o 
  -2   3  18     1300.66     1302.57     53.16 o 
  -1   3  18      827.91      867.97     40.75 o 
   0   3  18      347.48      374.74     31.04 o 
   1   3  18      874.20      948.63     81.93 o 
   2   3  18       11.26       19.62     17.23 o 
   3   3  18      436.90      362.72     40.87 o 
   4   3  18        7.44        6.25     21.35 o 
  -6   4  18       37.44       56.43     23.62 o 
  -5   4  18      122.85      106.07     25.17 o 
  -4   4  18      292.65      261.57     32.36 o 
  -3   4  18      677.02      660.20     42.75 o 
  -2   4  18     2268.74     2449.07     97.87 o 
  -1   4  18     1492.43     1503.42     45.00 o 
   0   4  18      134.94       96.46     21.04 o 
   1   4  18        1.99       16.09     16.29 o 
   2   4  18       92.40      111.60     66.14 o 
   3   4  18      163.49      188.34     31.48 o 
   4   4  18       30.50       14.05     21.40 o 
  -6   5  18      666.53      633.51     48.92 o 
  -5   5  18       33.56       27.75     22.19 o 
  -4   5  18     1227.22     1382.93     59.82 o 
  -3   5  18      438.68      419.50     36.12 o 
  -2   5  18     1329.15     1401.78     45.26 o 
  -1   5  18     1634.40     1593.61     68.98 o 
   0   5  18      340.34      330.33     31.07 o 
   1   5  18     1695.80     1827.85     96.01 o 
   2   5  18        2.88       18.59     17.32 o 
   3   5  18      552.13      579.10     46.28 o 
  -5   6  18       23.06       34.57     20.14 o 
  -4   6  18      165.03      131.12     27.00 o 
  -3   6  18     1719.53     1759.55     53.03 o 
  -2   6  18      735.53      732.28     34.68 o 
  -1   6  18      104.33      103.83     17.30 o 
   0   6  18      649.33      718.20     42.12 o 
   1   6  18      174.86      145.09     37.54 o 
   2   6  18      443.98      502.56     42.12 o 
   3   6  18      207.75      212.96     53.77 o 
  -5   7  18       98.55       75.70     33.39 o 
  -4   7  18      362.96      398.93     38.09 o 
  -3   7  18        5.73       20.64     14.31 o 
  -2   7  18      195.72      211.97     22.98 o 
  -1   7  18      165.85      179.52     26.86 o 
   0   7  18       21.58       15.30     17.66 o 
   1   7  18      469.29      428.54     55.05 o 
   2   7  18      156.18      147.15     39.89 o 
   3   7  18      259.84      235.73     35.43 o 
  -4   8  18      133.31      133.99     27.23 o 
  -3   8  18     2287.23     2314.92     88.14 o 
  -2   8  18      124.83       81.44     22.15 o 
  -1   8  18       43.25       35.65     18.79 o 
   0   8  18      961.19      959.64     49.95 o 
   1   8  18      132.46      153.58     27.57 o 
   2   8  18      929.83     1031.89     81.05 o 
  -3   9  18        0.80      -10.76     12.80 o 
  -2   9  18        5.23       18.07     15.26 o 
  -1   9  18       29.11       48.32     20.11 o 
   0   9  18       12.41       30.35     18.83 o 
   1   9  18       25.64       16.17     20.25 o 
  -2  10  18       10.65      -20.88     13.92 o 
  -1  10  18       42.89       21.23     21.27 o 
   0  10  18      867.48      907.21    102.76 o 
  -6   1  19        0.43       19.90     22.17 o 
  -5   1  19      563.98      593.00     46.29 o 
  -4   1  19      646.94      601.39     43.90 o 
  -3   1  19       71.07       45.59     42.82 o 
  -2   1  19     5547.49     5876.91    123.06 o 
  -1   1  19       88.71      130.85     23.05 o 
   0   1  19      546.42      564.20     37.43 o 
   1   1  19     2704.12     2567.68     78.60 o 
   2   1  19     1390.40     1413.67     61.18 o 
   3   1  19      697.63      801.98     59.20 o 
  -6   2  19      165.84      185.20     32.87 o 
  -5   2  19      320.05      295.60     36.21 o 
  -4   2  19      159.81      158.28     29.26 o 
  -3   2  19      528.50      563.84     40.72 o 
  -2   2  19       23.37       11.51     15.90 o 
  -1   2  19      652.06      768.73     33.44 o 
   0   2  19      141.19      152.80     24.29 o 
   1   2  19       84.74       69.32     29.92 o 
   2   2  19      393.33      430.03     39.02 o 
   3   2  19        1.33      -18.04     16.07 o 
  -6   3  19        9.48        1.28     19.34 o 
  -5   3  19        9.38       -6.90     19.60 o 
  -4   3  19      609.31      678.41     46.60 o 
  -3   3  19       40.18       52.17     20.78 o 
  -2   3  19     3021.64     3083.88     84.24 o 
  -1   3  19      666.38      738.42     33.44 o 
   0   3  19      144.27      146.29     31.87 o 
   1   3  19     1117.55     1092.01     51.90 o 
   2   3  19      105.21      144.65     58.66 o 
   3   3  19       59.12       64.17     23.48 o 
  -5   4  19      423.28      397.85     40.31 o 
  -4   4  19      433.94      516.46     42.67 o 
  -3   4  19     1004.76     1079.62     52.85 o 
  -2   4  19       13.94        5.51     12.82 o 
  -1   4  19     1283.73     1231.81     42.04 o 
   0   4  19      141.73      157.69     25.23 o 
   1   4  19      637.87      662.99     61.89 o 
   2   4  19      406.96      384.76     37.99 o 
   3   4  19       49.03       49.97     22.72 o 
  -5   5  19      178.65      202.62     32.69 o 
  -4   5  19        0.36       13.26     17.94 o 
  -3   5  19       84.44      131.20     48.10 o 
  -2   5  19      350.63      362.13     36.53 o 
  -1   5  19     1227.72     1359.44     56.07 o 
   0   5  19     1748.03     1708.96     86.63 o 
   1   5  19      343.20      336.24     49.08 o 
   2   5  19       22.23       29.56     19.01 o 
   3   5  19        0.16       -9.35     19.26 o 
  -5   6  19      103.12      114.63     29.47 o 
  -4   6  19       55.83       58.52     23.28 o 
  -3   6  19      668.19      672.64     45.18 o 
  -2   6  19       21.10       30.49     14.25 o 
  -1   6  19      440.58      394.68     45.32 o 
   0   6  19      116.21      166.23     42.29 o 
   1   6  19      268.25      336.63     51.53 o 
   2   6  19      262.25      323.43     53.38 o 
  -4   7  19      463.46      468.53     50.40 o 
  -3   7  19      333.22      302.79     30.37 o 
  -2   7  19       78.72       66.51     16.96 o 
  -1   7  19      835.28      854.39     47.35 o 
   0   7  19     1798.80     1752.63    109.02 o 
   1   7  19       10.54       19.85     26.30 o 
   2   7  19       20.02       52.60     32.95 o 
  -3   8  19      118.07      101.30     20.60 o 
  -2   8  19        5.72       -0.80     14.04 o 
  -1   8  19      148.77      208.55     30.23 o 
   0   8  19       98.62      118.53     25.72 o 
   1   8  19       74.34       73.82     33.93 o 
  -2   9  19      315.84      326.86     29.98 o 
  -1   9  19      350.70      440.22     41.58 o 
   0   9  19     1298.74     1403.19     63.32 o 
  -5   0  20      862.85      812.68     76.46 o 
  -4   0  20     1064.06     1175.12     82.62 o 
  -3   0  20     1089.04     1067.09     75.97 o 
  -2   0  20      501.58      560.04     56.51 o 
  -1   0  20      437.25      500.40     52.70 o 
   0   0  20      346.84      399.11     47.42 o 
   1   0  20     1535.89     1688.53     92.39 o 
   2   0  20        6.65       23.17     25.71 o 
   3   0  20        0.53       21.02     30.11 o 
  -5   1  20       67.17       87.69     26.83 o 
  -4   1  20       23.93       -3.23     19.45 o 
  -3   1  20      137.14      155.03     27.81 o 
  -2   1  20      259.20      326.29     55.29 o 
  -1   1  20      120.62      126.01     24.68 o 
   0   1  20      119.12       77.53     28.65 o 
   1   1  20      101.46       64.63     23.42 o 
   2   1  20      195.85      212.33     50.89 o 
   3   1  20      179.79      185.47     40.77 o 
  -5   2  20      429.24      458.27     43.72 o 
  -4   2  20     1967.03     1941.16     74.31 o 
  -3   2  20       37.25       43.92     22.44 o 
  -2   2  20      202.33      231.68     59.45 o 
  -1   2  20      119.48      126.15     23.88 o 
   0   2  20      810.92      820.11     63.55 o 
   1   2  20     1847.53     1892.65     99.04 o 
   2   2  20        6.91      -10.87     17.94 o 
   3   2  20       38.27       38.31     30.85 o 
  -5   3  20      865.84      897.21     56.90 o 
  -4   3  20       56.39       43.54     21.71 o 
  -3   3  20      955.68     1010.73    133.21 o 
  -2   3  20      580.22      623.11     42.17 o 
  -1   3  20      437.70      424.58     34.68 o 
   0   3  20      849.05      827.84     64.92 o 
   1   3  20        1.38       18.97     24.83 o 
   2   3  20      559.91      555.02     44.04 o 
   3   3  20      151.98      176.70     32.15 o 
  -5   4  20      211.14      173.80     32.74 o 
  -4   4  20      759.67      703.04     49.01 o 
  -3   4  20      118.39      134.19     25.84 o 
  -2   4  20       34.89       33.42     18.57 o 
  -1   4  20       47.41       62.13     21.92 o 
   0   4  20      724.10      837.71     66.49 o 
   1   4  20     1147.07     1101.99     76.26 o 
   2   4  20      150.79      102.42     24.83 o 
  -4   5  20      120.71      117.29     28.45 o 
  -3   5  20      568.28      595.44     44.12 o 
  -2   5  20      549.62      540.15     83.94 o 
  -1   5  20       49.45       20.90     17.90 o 
   0   5  20     1035.16     1220.70     54.78 o 
   1   5  20       68.83       51.72     32.17 o 
   2   5  20      619.55      592.60     65.51 o 
  -4   6  20       30.91       21.99     23.03 o 
  -3   6  20      152.01      186.19     30.93 o 
  -2   6  20       32.49       47.45     17.45 o 
  -1   6  20      341.88      323.47     34.41 o 
   0   6  20      421.44      298.03     33.91 o 
   1   6  20      179.13      137.27     38.72 o 
  -3   7  20      149.43      123.49     27.76 o 
  -2   7  20      257.44      291.12     27.65 o 
  -1   7  20        8.18       19.07     17.93 o 
   0   7  20      514.40      472.55     40.34 o 
   1   7  20        0.20       11.15     30.02 o 
  -2   8  20       68.44      115.50     21.54 o 
  -1   8  20      830.94      875.37     96.79 o 
   0   8  20      129.38       89.90     26.08 o 
  -5   1  21     1991.48     2041.34     82.12 o 
  -4   1  21      633.19      655.50     50.79 o 
  -3   1  21      191.10      226.76     69.66 o 
  -2   1  21      646.07      691.92     45.52 o 
  -1   1  21     1010.30     1130.74     72.84 o 
   0   1  21      581.76      680.40     61.30 o 
   1   1  21      467.42      484.02     39.95 o 
   2   1  21       66.04       84.52     24.78 o 
  -4   2  21      311.39      310.25     37.27 o 
  -3   2  21        1.07       14.99     20.32 o 
  -2   2  21      298.42      299.28     34.11 o 
  -1   2  21      102.03      116.25     35.69 o 
   0   2  21       39.84       74.40     27.67 o 
   1   2  21      447.25      620.56     62.87 o 
   2   2  21        1.87        2.05     18.70 o 
  -4   3  21      277.96      264.17     36.70 o 
  -3   3  21       62.86       66.81     23.54 o 
  -2   3  21      938.45      970.12     51.41 o 
  -1   3  21      570.49      614.60     60.81 o 
   0   3  21      323.70      332.03     49.86 o 
   1   3  21      345.80      447.70     57.29 o 
   2   3  21        6.16       41.26     21.26 o 
  -4   4  21     1091.81     1231.44    104.52 o 
  -3   4  21       43.05       41.03     25.47 o 
  -2   4  21     1268.36     1302.63     58.26 o 
  -1   4  21      418.97      454.05     75.43 o 
   0   4  21      359.87      410.94     54.56 o 
   1   4  21      648.03      592.50     63.36 o 
  -3   5  21      540.78      587.55     69.22 o 
  -2   5  21      185.85      179.67     30.01 o 
  -1   5  21        0.76       -6.78     15.85 o 
   0   5  21       18.33       -8.02     24.74 o 
   1   5  21       30.97       33.05     32.07 o 
  -3   6  21        0.76       -5.09     28.06 o 
  -2   6  21      515.95      518.83     42.92 o 
  -1   6  21      327.01      313.26     50.79 o 
   0   6  21      184.89      230.64     47.22 o 
  -1   7  21      173.19      157.24     57.93 o 
  -4   0  22       61.60       61.60     41.85 o 
  -3   0  22        2.48       60.13     34.32 o 
   1   0  22      618.63      743.66     68.34 o 
  -4   1  22      131.14      142.06     32.42 o 
  -3   1  22       34.17       28.76     21.93 o 
  -2   1  22       20.80        8.96     21.46 o 
   1   1  22      112.50      118.50     37.15 o 
  -4   2  22       12.10       15.49     26.90 o 
  -3   2  22       68.02       52.47     26.84 o 
  -2   2  22     2390.42     2719.00     85.96 o 
  -1   2  22      379.98      419.93     53.38 o 
   0   2  22       79.38       99.04     35.30 o 
   1   2  22      264.64      213.93     45.37 o 
  -3   3  22      299.37      199.13     33.20 o 
  -2   3  22        2.04      -12.91     26.50 o 
  -1   3  22      509.39      530.61     59.45 o 
   0   3  22      152.81      114.49     36.86 o 
   1   3  22      486.26      438.02     58.08 o 
  -3   4  22      307.47      366.40     47.62 o 
  -2   4  22      667.26      619.65     45.41 o 
  -1   4  22      370.36      446.43     55.93 o 
   0   4  22       82.36       66.09     30.80 o 
  -2   5  22        3.20       21.31     31.29 o 
  -1   5  22      575.99      564.54     43.51 o 
  -2   1  23     1188.82     1278.94     61.96 o 
  -2   2  23      288.53      341.30     38.21 o 
                                                 
